# Supplementary material for: Crystal structure of 4-(2-azido­phen­yl)-5-benzoyl-2-(1H-indol-3-yl)-1H-pyrrole-3-carbo­nitrile
Source: Acta Crystallogr E Crystallogr Commun. 2015 Apr 22;71(Pt 5):o335–6. doi: 10.1107/S2056989015006921 (PMC4420135; doi:10.1107/S2056989015006921)
Supplement: Supplementary file 1 [file e-71-0o335-sup1.cif]

##############################################################################
#                                                                            #
# This CIF contains the data in a paper accepted for publication in          #
# Acta Crystallographica Section E. It conforms to the requirements of       #
# Notes for Authors for Acta Crystallographica Section E, and has been       #
# peer reviewed under the auspices of the IUCr Commission on Journals.       #
#                                                                            #
# Full details of the Crystallographic Information File format               #
# are given in the paper "The Crystallographic Information File (CIF):       #
# a New Standard Archive File for Crystallography" by S. R. Hall, F. H.      #
# Allen and I. D. Brown [Acta Cryst. (1991), A47, 655-685].                  #
#                                                                            #
# The current version of the core CIF dictionary is obtainable from          #
# ftp://ftp.iucr.org/pub/cif_core.dic.                                       #
#                                                                            #
# Software is freely available for graphical display of the structure(s)     #
# in this CIF. For information consult the CIF software page                 #
# http://www.iucr.org/resources/cif/software.                                #
#                                                                            #
# This file may be used for bona fide research purposes within the           #
# scientific community so long as proper attribution is given to the journal # 
# article from which it was obtained.                                        #
#                                                                            #
##############################################################################
data_global
_audit_creation_method     SHELXL-97
_journal_date_recd_electronic     2015-03-28
_journal_date_accepted     2015-04-07
_journal_name_full     'Acta Crystallographica, Section E'
_journal_year     2015
_journal_volume     71
_journal_issue      5
_journal_page_first     o335
_journal_page_last     o336
_journal_paper_category     HO
_journal_paper_doi     10.1107/S2056989015006921
_journal_coeditor_code     HB7394
_publ_contact_author_name     'A. Subbiah Pandi'
_publ_contact_author_address
;
  Department of Physics
  Presidency College
  Chennai 600 005
  India
;
_publ_contact_author_email     'aspandian59@gmail.com'
_publ_contact_author_fax     '044 091 2854 4894'
_publ_contact_author_phone     '044 091 24471061'
_publ_section_title
;\
Crystal structure of
4-(2-azidophenyl)-5-benzoyl-2-(1<i>H</i>-indol-3-yl)-1<i>H</i>-pyrrole-3-\
carbonitrile
;
loop_
    _publ_author_name
    _publ_author_address
    'G. Vimala'
;
 Department of Physics
 Presidency College (Autonomous)
 Chennai 600 005
 India
;
    'J. Kamal Raja'
;
   Organic Chemistry Division
   Central Leather Research Institute (CSIR)
   Adyar
   Chennai 600 020
   India
;
    'Y. Amina Naaz'
;
 Department of Physics
 Presidency College (Autonomous)
 Chennai 600 005
 India
;
    'P. T. Preumal'
;
   Organic Chemistry Division
   Central Leather Research Institute (CSIR)
   Adyar
   Chennai 600 020
   India
;
    'A. SubbiahPandi'
;    Department of Physics
     Presidency College (Autonomous)
     Chennai 600 005
     India
;
data_I
_audit_creation_method     SHELXL-97
_database_code_depnum_ccdc_archive     'CCDC 933255'
_chemical_name_systematic
;\
4-(2-Azidophenyl)-5-benzoyl-2-(1<i>H</i>-indol-3-yl)-1<i>H</i>-pyrrole-3-\
carbonitrile
;
_chemical_name_common     ?
_chemical_formula_moiety     'C26 H16 N6 O'
_chemical_formula_sum     'C26 H16 N6 O'
_chemical_formula_iupac     'C26 H16 N6 O'
_chemical_formula_weight     428.45
_chemical_melting_point     ?
_symmetry_cell_setting     triclinic
_symmetry_space_group_name_H-M     'P -1'
_symmetry_space_group_name_Hall     '-P 1 '
loop_
    _symmetry_equiv_pos_as_xyz
    'x, y, z'
    '-x, -y, -z'
_cell_length_a     8.1834(6)
_cell_length_b     11.3713(8)
_cell_length_c     12.6853(8)
_cell_angle_alpha     108.070(3)
_cell_angle_beta     105.164(4)
_cell_angle_gamma     90.256(3)
_cell_volume     1078.42(13)
_cell_formula_units_Z     2
_cell_measurement_reflns_used     5359
_cell_measurement_theta_min     2.59
_cell_measurement_theta_max     24.50
_cell_measurement_temperature     293(2)
_exptl_crystal_description     block
_exptl_crystal_colour     yellow
_exptl_crystal_size_max     0.35
_exptl_crystal_size_mid     0.20
_exptl_crystal_size_min     0.15
_exptl_crystal_density_diffrn     1.319
_exptl_crystal_density_meas     ?
_exptl_crystal_density_method     'not measured'
_exptl_crystal_F_000     444
_exptl_absorpt_coefficient_mu     0.085
_exptl_absorpt_correction_type     multi-scan
_exptl_absorpt_process_details
;
(SADABS; Bruker, 2004)
;
_exptl_absorpt_correction_T_min     0.9008
_exptl_absorpt_correction_T_max     0.9873
_exptl_special_details
;
;
_diffrn_ambient_temperature     293(2)
_diffrn_radiation_type     MoK\a
_diffrn_radiation_wavelength     0.71073
_diffrn_radiation_source     'fine-focus sealed tube'
_diffrn_radiation_monochromator     graphite
_diffrn_measurement_device_type     'Bruker Kappa APEXII CCD'
_diffrn_measurement_method     '\w and \f scan'
_diffrn_detector_area_resol_mean     ?
_diffrn_reflns_number     20625
_diffrn_reflns_av_R_equivalents     0.0325
_diffrn_reflns_av_sigmaI/netI     0.0270
_diffrn_reflns_theta_min     2.13
_diffrn_reflns_theta_max     26.20
_diffrn_reflns_theta_full     26.20
_diffrn_measured_fraction_theta_max     0.994
_diffrn_measured_fraction_theta_full     0.994
_diffrn_reflns_limit_h_min     -10
_diffrn_reflns_limit_h_max     10
_diffrn_reflns_limit_k_min     -14
_diffrn_reflns_limit_k_max     14
_diffrn_reflns_limit_l_min     -15
_diffrn_reflns_limit_l_max     11
_diffrn_standards_number     ?
_diffrn_standards_interval_count     ?
_diffrn_standards_interval_time     ?
_diffrn_standards_decay_%     ?
_refine_special_details
;
Refinement of <i>F</i>^2^ against ALL reflections. The weighted <i>R</i>-factor
<i>wR</i> and goodness of fit <i>S</i> are based on <i>F</i>^2^, conventional
<i>R</i>-factors <i>R</i> are based on <i>F</i>, with <i>F</i> set to zero for
negative <i>F</i>^2^. The threshold expression of <i>F</i>^2^ >
\s(<i>F</i>^2^) is used only for calculating <i>R</i>-factors(gt) <i>etc</i>.
and is not relevant to the choice of reflections for refinement.
<i>R</i>-factors based on <i>F</i>^2^ are statistically about twice as large
as those based on <i>F</i>, and <i>R</i>- factors based on ALL data will be
even larger.
;
_reflns_number_total     4315
_reflns_number_gt     3062
_reflns_threshold_expression     I>2\s(I)
_refine_ls_structure_factor_coef     Fsqd
_refine_ls_matrix_type     full
_refine_ls_R_factor_all     0.0695
_refine_ls_R_factor_gt     0.0464
_refine_ls_wR_factor_gt     0.1255
_refine_ls_wR_factor_ref     0.1429
_refine_ls_goodness_of_fit_ref     1.041
_refine_ls_restrained_S_all     1.041
_refine_ls_number_reflns     4315
_refine_ls_number_parameters     325
_refine_ls_number_restraints     2
_refine_ls_hydrogen_treatment     mixed
_refine_ls_weighting_scheme     calc
_refine_ls_weighting_details
         'calc w=1/[\s^2^(Fo^2^)+(0.0727P)^2^+0.1697P] where P=(Fo^2^+2Fc^2^)/3'
_atom_sites_solution_hydrogens     geom
_atom_sites_solution_primary     direct
_atom_sites_solution_secondary     difmap
_refine_ls_shift/su_max     0.000
_refine_ls_shift/su_mean     0.000
_refine_diff_density_max     0.206
_refine_diff_density_min     -0.247
_refine_ls_extinction_method     none
_refine_ls_extinction_coef     ?
loop_
    _atom_type_symbol
    _atom_type_description
    _atom_type_scat_dispersion_real
    _atom_type_scat_dispersion_imag
    _atom_type_scat_source
    'C' 'C' 0.0033 0.0016
                         'International Tables Vol C Tables 4.2.6.8 and 6.1.1.4'
    'H' 'H' 0.0000 0.0000
                         'International Tables Vol C Tables 4.2.6.8 and 6.1.1.4'
    'N' 'N' 0.0061 0.0033
                         'International Tables Vol C Tables 4.2.6.8 and 6.1.1.4'
    'O' 'O' 0.0106 0.0060
                         'International Tables Vol C Tables 4.2.6.8 and 6.1.1.4'
_computing_data_collection
;
APEX2 (Bruker, 2004)
;
_computing_cell_refinement
;
SAINT (Bruker, 2004)
;
_computing_data_reduction
;
SAINT (Bruker, 2004)
;
_computing_structure_solution
;
SHELXS97 (Sheldrick, 2008)
;
_computing_structure_refinement
;
SHELXL97 (Sheldrick, 2008)
;
_computing_molecular_graphics
;
ORTEP-3 for Windows (Farrugia, 2012)
;
_computing_publication_material
;
PLATON (Spek, 2009)
;
loop_
    _atom_site_type_symbol
    _atom_site_label
    _atom_site_fract_x
    _atom_site_fract_y
    _atom_site_fract_z
    _atom_site_U_iso_or_equiv
    _atom_site_adp_type
    _atom_site_calc_flag
    _atom_site_refinement_flags
    _atom_site_occupancy
    _atom_site_symmetry_multiplicity
    _atom_site_disorder_assembly
    _atom_site_disorder_group
    C C1 -0.0917(3) -0.39241(16) 0.12464(15) 0.0547(5) Uani d . 1 1 . .
    H H1 0.0075 -0.4097 0.1024 0.066 Uiso calc R 1 1 . .
    C C2 -0.3428(2) -0.42040(17) 0.15320(15) 0.0543(5) Uani d . 1 1 . .
    C C3 -0.4944(3) -0.4692(2) 0.15954(19) 0.0750(6) Uani d . 1 1 . .
    H H3 -0.5245 -0.5544 0.1333 0.090 Uiso calc R 1 1 . .
    C C4 -0.5968(3) -0.3873(3) 0.2057(2) 0.0886(8) Uani d . 1 1 . .
    H H4 -0.6987 -0.4173 0.2117 0.106 Uiso calc R 1 1 . .
    C C5 -0.5540(3) -0.2602(3) 0.2443(2) 0.0820(7) Uani d . 1 1 . .
    H H5 -0.6281 -0.2069 0.2747 0.098 Uiso calc R 1 1 . .
    C C6 -0.4056(3) -0.2119(2) 0.23854(17) 0.0621(5) Uani d . 1 1 . .
    H H6 -0.3783 -0.1264 0.2641 0.075 Uiso calc R 1 1 . .
    C C7 -0.2954(2) -0.29262(16) 0.19367(14) 0.0473(4) Uani d . 1 1 . .
    C C8 -0.1326(2) -0.27646(15) 0.17555(13) 0.0454(4) Uani d . 1 1 . .
    C C9 -0.0284(2) -0.16159(14) 0.20815(13) 0.0431(4) Uani d . 1 1 A .
    C C10 0.0785(2) -0.12214(15) 0.15429(13) 0.0451(4) Uani d . 1 1 . .
    C C11 0.1096(2) -0.19675(16) 0.05005(15) 0.0515(4) Uani d . 1 1 . .
    C C12 0.1570(2) -0.00185(15) 0.22359(14) 0.0449(4) Uani d . 1 1 . .
    C C13 0.2907(2) 0.06488(15) 0.20018(15) 0.0504(4) Uani d . 1 1 . .
    C C14 0.2675(3) 0.07898(19) 0.09230(18) 0.0664(5) Uani d . 1 1 . .
    H H14 0.1646 0.0494 0.0362 0.080 Uiso calc R 1 1 . .
    C C15 0.3950(4) 0.1362(2) 0.0672(2) 0.0847(7) Uani d . 1 1 . .
    H H15 0.3775 0.1455 -0.0052 0.102 Uiso calc R 1 1 . .
    C C16 0.5461(4) 0.1790(2) 0.1486(3) 0.0894(8) Uani d . 1 1 . .
    H H16 0.6317 0.2173 0.1314 0.107 Uiso calc R 1 1 . .
    C C17 0.5740(3) 0.1663(2) 0.2556(2) 0.0759(6) Uani d . 1 1 . .
    H H17 0.6777 0.1965 0.3107 0.091 Uiso calc R 1 1 . .
    C C18 0.4479(3) 0.10869(17) 0.28161(17) 0.0561(5) Uani d . 1 1 . .
    C C19 0.0923(2) 0.03026(15) 0.31786(14) 0.0447(4) Uani d . 1 1 A .
    C C20 0.1247(2) 0.13755(16) 0.42355(14) 0.0476(4) Uani d . 1 1 . .
    N N1 -0.2164(2) -0.47857(14) 0.11122(14) 0.0612(4) Uani d D 1 1 . .
    N N2 -0.01795(18) -0.06776(12) 0.30625(11) 0.0453(3) Uani d D 1 1 . .
    N N3 0.1341(2) -0.25813(15) -0.03298(14) 0.0697(5) Uani d . 1 1 . .
    N N4 0.4701(2) 0.08726(16) 0.38885(14) 0.0642(4) Uani d . 1 1 . .
    N N5 0.6075(2) 0.12980(17) 0.46065(17) 0.0697(5) Uani d . 1 1 . .
    O O1 0.1155(2) 0.12110(12) 0.51215(10) 0.0720(4) Uani d . 1 1 A .
    N N6 0.7264(2) 0.16569(9) 0.53511(10) 0.1037(7) Uani d . 1 1 . .
    C C21 0.1467(2) 0.26296(9) 0.42353(10) 0.0457(16) Uani d PR 0.486(6) 1 A 1
    C C22 0.0825(2) 0.29348(9) 0.32352(10) 0.0454(13) Uani d PR 0.486(6) 1 A 1
    H H22 0.0316 0.2315 0.2542 0.054 Uiso calc PR 0.486(6) 1 A 1
    C C23 0.0943(2) 0.41672(9) 0.32710(10) 0.0697(16) Uani d PR 0.486(6) 1 A 1
    H H23 0.0513 0.4371 0.2602 0.084 Uiso calc PR 0.486(6) 1 A 1
    C C24 0.1703(2) 0.50943(9) 0.43068(10) 0.094(2) Uani d PR 0.486(6) 1 A 1
    H H24 0.1781 0.5919 0.4331 0.113 Uiso calc PR 0.486(6) 1 A 1
    C C25 0.2345(2) 0.47891(9) 0.53069(10) 0.104(2) Uani d PR 0.486(6) 1 A 1
    H H25 0.2853 0.5409 0.6000 0.125 Uiso calc PR 0.486(6) 1 A 1
    C C26 0.2227(2) 0.35568(9) 0.52712(10) 0.086(2) Uani d PR 0.486(6) 1 A 1
    H H26 0.2657 0.3353 0.5940 0.103 Uiso calc PR 0.486(6) 1 A 1
    C C21' 0.1727(2) 0.26171(9) 0.41748(10) 0.0465(16) Uani d PR 0.514(6) 1 A 2
    C C22' 0.1178(2) 0.29254(9) 0.31689(10) 0.0723(18) Uani d PR 0.514(6) 1 A 2
    H H22' 0.0559 0.2330 0.2489 0.087 Uiso calc PR 0.514(6) 1 A 2
    C C23' 0.1552(2) 0.41233(9) 0.31797(10) 0.095(2) Uani d PR 0.514(6) 1 A 2
    H H23' 0.1185 0.4330 0.2507 0.114 Uiso calc PR 0.514(6) 1 A 2
    C C24' 0.2476(2) 0.50129(9) 0.41964(10) 0.095(2) Uani d PR 0.514(6) 1 A 2
    H H24' 0.2727 0.5814 0.4204 0.114 Uiso calc PR 0.514(6) 1 A 2
    C C25' 0.3026(2) 0.47046(9) 0.52023(10) 0.0780(17) Uani d PR 0.514(6) 1 A 2
    H H25' 0.3644 0.5300 0.5883 0.094 Uiso calc PR 0.514(6) 1 A 2
    C C26' 0.2651(2) 0.35067(9) 0.51915(10) 0.0523(12) Uani d PR 0.514(6) 1 A 2
    H H26' 0.3019 0.3300 0.5865 0.063 Uiso calc PR 0.514(6) 1 A 2
    H H2A -0.060(2) -0.0740(17) 0.3647(12) 0.059(5) Uiso d D 1 1 . .
    H H1A -0.214(3) -0.5632(10) 0.0821(18) 0.082(7) Uiso d D 1 1 . .
loop_
    _atom_site_aniso_label
    _atom_site_aniso_U_11
    _atom_site_aniso_U_22
    _atom_site_aniso_U_33
    _atom_site_aniso_U_12
    _atom_site_aniso_U_13
    _atom_site_aniso_U_23
    C1 0.0648(12) 0.0460(10) 0.0521(10) 0.0055(9) 0.0199(9) 0.0112(8)
    C2 0.0572(11) 0.0520(10) 0.0468(10) -0.0059(9) 0.0027(8) 0.0162(8)
    C3 0.0660(14) 0.0772(15) 0.0734(14) -0.0191(12) -0.0016(11) 0.0303(12)
    C4 0.0491(13) 0.128(2) 0.0960(18) -0.0048(15) 0.0107(12) 0.0547(17)
    C5 0.0555(13) 0.110(2) 0.0913(17) 0.0225(13) 0.0218(12) 0.0458(15)
    C6 0.0607(12) 0.0651(12) 0.0627(12) 0.0152(10) 0.0148(10) 0.0251(10)
    C7 0.0530(10) 0.0472(10) 0.0397(9) 0.0038(8) 0.0070(7) 0.0160(7)
    C8 0.0558(10) 0.0413(9) 0.0378(8) 0.0030(8) 0.0124(7) 0.0115(7)
    C9 0.0537(10) 0.0392(9) 0.0381(8) 0.0053(7) 0.0144(7) 0.0132(7)
    C10 0.0586(10) 0.0421(9) 0.0391(8) 0.0082(8) 0.0204(8) 0.0136(7)
    C11 0.0669(12) 0.0448(9) 0.0489(10) 0.0070(8) 0.0234(9) 0.0175(8)
    C12 0.0570(10) 0.0413(9) 0.0423(9) 0.0072(8) 0.0197(8) 0.0165(7)
    C13 0.0664(12) 0.0412(9) 0.0556(10) 0.0095(8) 0.0334(9) 0.0185(8)
    C14 0.0871(15) 0.0662(12) 0.0653(12) 0.0134(11) 0.0384(11) 0.0336(10)
    C15 0.116(2) 0.0852(16) 0.0867(17) 0.0164(15) 0.0601(17) 0.0484(14)
    C16 0.099(2) 0.0833(17) 0.119(2) 0.0062(15) 0.0690(18) 0.0466(16)
    C17 0.0720(14) 0.0661(13) 0.1031(18) 0.0009(11) 0.0456(13) 0.0283(13)
    C18 0.0648(12) 0.0458(10) 0.0679(12) 0.0084(9) 0.0336(10) 0.0199(9)
    C19 0.0577(10) 0.0397(9) 0.0411(9) 0.0007(8) 0.0196(8) 0.0143(7)
    C20 0.0571(10) 0.0467(10) 0.0415(9) -0.0014(8) 0.0220(8) 0.0109(7)
    N1 0.0754(11) 0.0384(9) 0.0607(10) -0.0011(8) 0.0138(8) 0.0075(7)
    N2 0.0604(9) 0.0415(8) 0.0373(7) -0.0008(6) 0.0205(7) 0.0115(6)
    N3 0.1019(14) 0.0555(10) 0.0578(10) 0.0102(9) 0.0425(10) 0.0099(8)
    N4 0.0575(10) 0.0688(11) 0.0639(10) -0.0039(8) 0.0140(8) 0.0207(9)
    N5 0.0620(11) 0.0653(11) 0.0799(13) 0.0065(9) 0.0191(10) 0.0210(10)
    O1 0.1137(12) 0.0603(8) 0.0442(7) -0.0204(8) 0.0357(7) 0.0086(6)
    N6 0.0723(14) 0.1120(18) 0.1114(18) -0.0078(13) 0.0005(13) 0.0353(15)
    C21 0.049(3) 0.048(4) 0.039(3) 0.005(2) 0.020(3) 0.006(3)
    C22 0.058(2) 0.038(3) 0.042(3) 0.012(2) 0.019(2) 0.012(2)
    C23 0.098(4) 0.053(3) 0.062(3) 0.010(2) 0.020(3) 0.025(3)
    C24 0.137(6) 0.051(3) 0.109(5) 0.004(3) 0.044(4) 0.036(3)
    C25 0.129(6) 0.061(4) 0.105(5) -0.017(3) 0.019(4) 0.017(4)
    C26 0.107(4) 0.066(5) 0.076(5) 0.003(3) 0.021(4) 0.016(4)
    C21' 0.055(3) 0.040(3) 0.053(4) 0.002(2) 0.028(3) 0.016(3)
    C22' 0.077(3) 0.069(4) 0.070(4) -0.005(3) 0.014(3) 0.027(3)
    C23' 0.115(4) 0.072(4) 0.108(5) 0.005(3) 0.020(4) 0.052(4)
    C24' 0.149(6) 0.046(3) 0.090(4) -0.008(3) 0.034(4) 0.022(3)
    C25' 0.113(4) 0.044(3) 0.065(3) -0.018(2) 0.016(3) 0.008(2)
    C26' 0.075(3) 0.037(3) 0.039(3) -0.012(2) 0.012(2) 0.008(2)
_geom_special_details
;
All e.s.d.'s (except the e.s.d. in the dihedral angle between two l.s. planes)
are estimated using the full covariance matrix. The cell e.s.d.'s are taken
into account individually in the estimation of e.s.d.'s in distances, angles
and torsion angles; correlations between e.s.d.'s in cell parameters are only
used when they are defined by crystal symmetry. An approximate (isotropic)
treatment of cell e.s.d.'s is used for estimating e.s.d.'s involving l.s.
planes.
;
loop_
    _geom_bond_atom_site_label_1
    _geom_bond_atom_site_label_2
    _geom_bond_site_symmetry_2
    _geom_bond_distance
    _geom_bond_publ_flag
    C1 N1 . 1.351(2) ?
    C1 C8 . 1.362(2) ?
    C1 H1 . 0.9300 ?
    C2 N1 . 1.367(3) ?
    C2 C3 . 1.388(3) ?
    C2 C7 . 1.398(2) ?
    C3 C4 . 1.356(4) ?
    C3 H3 . 0.9300 ?
    C4 C5 . 1.384(4) ?
    C4 H4 . 0.9300 ?
    C5 C6 . 1.359(3) ?
    C5 H5 . 0.9300 ?
    C6 C7 . 1.390(3) ?
    C6 H6 . 0.9300 ?
    C7 C8 . 1.430(2) ?
    C8 C9 . 1.441(2) ?
    C9 N2 . 1.347(2) ?
    C9 C10 . 1.390(2) ?
    C10 C12 . 1.417(2) ?
    C10 C11 . 1.419(2) ?
    C11 N3 . 1.137(2) ?
    C12 C19 . 1.381(2) ?
    C12 C13 . 1.471(2) ?
    C13 C14 . 1.391(3) ?
    C13 C18 . 1.396(3) ?
    C14 C15 . 1.382(3) ?
    C14 H14 . 0.9300 ?
    C15 C16 . 1.359(4) ?
    C15 H15 . 0.9300 ?
    C16 C17 . 1.369(4) ?
    C16 H16 . 0.9300 ?
    C17 C18 . 1.382(3) ?
    C17 H17 . 0.9300 ?
    C18 N4 . 1.421(2) ?
    C19 N2 . 1.378(2) ?
    C19 C20 . 1.467(2) ?
    C20 O1 . 1.2158(19) ?
    C20 C21 . 1.4368(19) ?
    C20 C21' . 1.4940(19) ?
    N1 H1A . 0.920(10) ?
    N2 H2A . 0.916(9) ?
    N4 N5 . 1.231(2) ?
    N5 N6 . 1.132(2) ?
    C21 C22 . 1.3900 ?
    C21 C26 . 1.3900 ?
    C22 C23 . 1.3900 ?
    C22 H22 . 0.9300 ?
    C23 C24 . 1.3900 ?
    C23 H23 . 0.9300 ?
    C24 C25 . 1.3900 ?
    C24 H24 . 0.9300 ?
    C25 C26 . 1.3900 ?
    C25 H25 . 0.9300 ?
    C26 H26 . 0.9300 ?
    C21' C22' . 1.3900 ?
    C21' C26' . 1.3900 ?
    C22' C23' . 1.3900 ?
    C22' H22' . 0.9300 ?
    C23' C24' . 1.3900 ?
    C23' H23' . 0.9300 ?
    C24' C25' . 1.3900 ?
    C24' H24' . 0.9300 ?
    C25' C26' . 1.3900 ?
    C25' H25' . 0.9300 ?
    C26' H26' . 0.9300 ?
loop_
    _geom_angle_atom_site_label_1
    _geom_angle_atom_site_label_2
    _geom_angle_atom_site_label_3
    _geom_angle_site_symmetry_1
    _geom_angle_site_symmetry_3
    _geom_angle
    _geom_angle_publ_flag
    N1 C1 C8 . . 110.10(17) ?
    N1 C1 H1 . . 124.9 ?
    C8 C1 H1 . . 124.9 ?
    N1 C2 C3 . . 130.43(19) ?
    N1 C2 C7 . . 107.62(16) ?
    C3 C2 C7 . . 121.9(2) ?
    C4 C3 C2 . . 117.1(2) ?
    C4 C3 H3 . . 121.4 ?
    C2 C3 H3 . . 121.4 ?
    C3 C4 C5 . . 121.9(2) ?
    C3 C4 H4 . . 119.0 ?
    C5 C4 H4 . . 119.0 ?
    C6 C5 C4 . . 121.2(2) ?
    C6 C5 H5 . . 119.4 ?
    C4 C5 H5 . . 119.4 ?
    C5 C6 C7 . . 118.7(2) ?
    C5 C6 H6 . . 120.6 ?
    C7 C6 H6 . . 120.6 ?
    C6 C7 C2 . . 119.01(17) ?
    C6 C7 C8 . . 134.25(17) ?
    C2 C7 C8 . . 106.73(15) ?
    C1 C8 C7 . . 106.32(15) ?
    C1 C8 C9 . . 126.31(16) ?
    C7 C8 C9 . . 127.33(15) ?
    N2 C9 C10 . . 106.05(14) ?
    N2 C9 C8 . . 122.71(14) ?
    C10 C9 C8 . . 131.23(15) ?
    C9 C10 C12 . . 109.26(13) ?
    C9 C10 C11 . . 123.89(15) ?
    C12 C10 C11 . . 126.73(15) ?
    N3 C11 C10 . . 178.92(19) ?
    C19 C12 C10 . . 105.61(14) ?
    C19 C12 C13 . . 129.39(16) ?
    C10 C12 C13 . . 124.77(14) ?
    C14 C13 C18 . . 117.82(17) ?
    C14 C13 C12 . . 120.37(18) ?
    C18 C13 C12 . . 121.68(15) ?
    C15 C14 C13 . . 121.1(2) ?
    C15 C14 H14 . . 119.5 ?
    C13 C14 H14 . . 119.5 ?
    C16 C15 C14 . . 119.8(2) ?
    C16 C15 H15 . . 120.1 ?
    C14 C15 H15 . . 120.1 ?
    C15 C16 C17 . . 120.9(2) ?
    C15 C16 H16 . . 119.6 ?
    C17 C16 H16 . . 119.6 ?
    C16 C17 C18 . . 119.9(2) ?
    C16 C17 H17 . . 120.0 ?
    C18 C17 H17 . . 120.0 ?
    C17 C18 C13 . . 120.53(19) ?
    C17 C18 N4 . . 123.1(2) ?
    C13 C18 N4 . . 116.33(15) ?
    N2 C19 C12 . . 107.93(14) ?
    N2 C19 C20 . . 117.84(14) ?
    C12 C19 C20 . . 134.10(15) ?
    O1 C20 C21 . . 118.38(15) ?
    O1 C20 C19 . . 118.84(15) ?
    C21 C20 C19 . . 122.36(14) ?
    O1 C20 C21' . . 123.14(15) ?
    C21 C20 C21' . . 9.3 ?
    C19 C20 C21' . . 117.99(13) ?
    C1 N1 C2 . . 109.22(15) ?
    C1 N1 H1A . . 125.6(14) ?
    C2 N1 H1A . . 125.1(14) ?
    C9 N2 C19 . . 111.13(13) ?
    C9 N2 H2A . . 124.4(12) ?
    C19 N2 H2A . . 123.3(12) ?
    N5 N4 C18 . . 115.33(17) ?
    N6 N5 N4 . . 172.4(2) ?
    C22 C21 C26 . . 120.0 ?
    C22 C21 C20 . . 120.87(8) ?
    C26 C21 C20 . . 118.97(8) ?
    C21 C22 C23 . . 120.0 ?
    C21 C22 H22 . . 120.0 ?
    C23 C22 H22 . . 120.0 ?
    C24 C23 C22 . . 120.0 ?
    C24 C23 H23 . . 120.0 ?
    C22 C23 H23 . . 120.0 ?
    C25 C24 C23 . . 120.0 ?
    C25 C24 H24 . . 120.0 ?
    C23 C24 H24 . . 120.0 ?
    C24 C25 C26 . . 120.0 ?
    C24 C25 H25 . . 120.0 ?
    C26 C25 H25 . . 120.0 ?
    C25 C26 C21 . . 120.0 ?
    C25 C26 H26 . . 120.0 ?
    C21 C26 H26 . . 120.0 ?
    C22' C21' C26' . . 120.0 ?
    C22' C21' C20 . . 122.25(8) ?
    C26' C21' C20 . . 117.58(8) ?
    C23' C22' C21' . . 120.0 ?
    C23' C22' H22' . . 120.0 ?
    C21' C22' H22' . . 120.0 ?
    C22' C23' C24' . . 120.0 ?
    C22' C23' H23' . . 120.0 ?
    C24' C23' H23' . . 120.0 ?
    C25' C24' C23' . . 120.0 ?
    C25' C24' H24' . . 120.0 ?
    C23' C24' H24' . . 120.0 ?
    C24' C25' C26' . . 120.0 ?
    C24' C25' H25' . . 120.0 ?
    C26' C25' H25' . . 120.0 ?
    C25' C26' C21' . . 120.0 ?
    C25' C26' H26' . . 120.0 ?
    C21' C26' H26' . . 120.0 ?
loop_
    _geom_torsion_atom_site_label_1
    _geom_torsion_atom_site_label_2
    _geom_torsion_atom_site_label_3
    _geom_torsion_atom_site_label_4
    _geom_torsion_site_symmetry_1
    _geom_torsion_site_symmetry_2
    _geom_torsion_site_symmetry_3
    _geom_torsion_site_symmetry_4
    _geom_torsion
    _geom_torsion_publ_flag
    N1 C2 C3 C4 . . . . -179.6(2) ?
    C7 C2 C3 C4 . . . . 0.8(3) ?
    C2 C3 C4 C5 . . . . 0.5(3) ?
    C3 C4 C5 C6 . . . . -0.7(4) ?
    C4 C5 C6 C7 . . . . -0.5(3) ?
    C5 C6 C7 C2 . . . . 1.7(3) ?
    C5 C6 C7 C8 . . . . -179.35(19) ?
    N1 C2 C7 C6 . . . . 178.41(16) ?
    C3 C2 C7 C6 . . . . -1.9(3) ?
    N1 C2 C7 C8 . . . . -0.81(19) ?
    C3 C2 C7 C8 . . . . 178.89(16) ?
    N1 C1 C8 C7 . . . . -0.6(2) ?
    N1 C1 C8 C9 . . . . 177.26(15) ?
    C6 C7 C8 C1 . . . . -178.18(19) ?
    C2 C7 C8 C1 . . . . 0.87(19) ?
    C6 C7 C8 C9 . . . . 4.0(3) ?
    C2 C7 C8 C9 . . . . -176.98(15) ?
    C1 C8 C9 N2 . . . . -141.04(18) ?
    C7 C8 C9 N2 . . . . 36.4(3) ?
    C1 C8 C9 C10 . . . . 38.0(3) ?
    C7 C8 C9 C10 . . . . -144.54(18) ?
    N2 C9 C10 C12 . . . . 0.97(19) ?
    C8 C9 C10 C12 . . . . -178.21(16) ?
    N2 C9 C10 C11 . . . . 177.12(16) ?
    C8 C9 C10 C11 . . . . -2.1(3) ?
    C9 C10 C11 N3 . . . . -30(11) ?
    C12 C10 C11 N3 . . . . 145(11) ?
    C9 C10 C12 C19 . . . . -1.23(19) ?
    C11 C10 C12 C19 . . . . -177.24(16) ?
    C9 C10 C12 C13 . . . . 173.77(16) ?
    C11 C10 C12 C13 . . . . -2.2(3) ?
    C19 C12 C13 C14 . . . . -134.4(2) ?
    C10 C12 C13 C14 . . . . 51.9(2) ?
    C19 C12 C13 C18 . . . . 49.9(3) ?
    C10 C12 C13 C18 . . . . -123.87(19) ?
    C18 C13 C14 C15 . . . . -1.0(3) ?
    C12 C13 C14 C15 . . . . -176.89(18) ?
    C13 C14 C15 C16 . . . . 0.4(3) ?
    C14 C15 C16 C17 . . . . -0.1(4) ?
    C15 C16 C17 C18 . . . . 0.4(4) ?
    C16 C17 C18 C13 . . . . -1.1(3) ?
    C16 C17 C18 N4 . . . . 177.1(2) ?
    C14 C13 C18 C17 . . . . 1.3(3) ?
    C12 C13 C18 C17 . . . . 177.15(17) ?
    C14 C13 C18 N4 . . . . -176.97(16) ?
    C12 C13 C18 N4 . . . . -1.1(2) ?
    C10 C12 C19 N2 . . . . 1.01(19) ?
    C13 C12 C19 N2 . . . . -173.68(16) ?
    C10 C12 C19 C20 . . . . 176.61(18) ?
    C13 C12 C19 C20 . . . . 1.9(3) ?
    N2 C19 C20 O1 . . . . 29.5(3) ?
    C12 C19 C20 O1 . . . . -145.7(2) ?
    N2 C19 C20 C21 . . . . -142.88(17) ?
    C12 C19 C20 C21 . . . . 41.8(3) ?
    N2 C19 C20 C21' . . . . -152.33(16) ?
    C12 C19 C20 C21' . . . . 32.4(3) ?
    C8 C1 N1 C2 . . . . 0.1(2) ?
    C3 C2 N1 C1 . . . . -179.22(19) ?
    C7 C2 N1 C1 . . . . 0.4(2) ?
    C10 C9 N2 C19 . . . . -0.33(19) ?
    C8 C9 N2 C19 . . . . 178.93(15) ?
    C12 C19 N2 C9 . . . . -0.45(19) ?
    C20 C19 N2 C9 . . . . -176.88(15) ?
    C17 C18 N4 N5 . . . . 3.8(3) ?
    C13 C18 N4 N5 . . . . -177.93(17) ?
    C18 N4 N5 N6 . . . . 170.4(15) ?
    O1 C20 C21 C22 . . . . -149.95(13) ?
    C19 C20 C21 C22 . . . . 22.5(2) ?
    C21' C20 C21 C22 . . . . 86.80(6) ?
    O1 C20 C21 C26 . . . . 25.4(2) ?
    C19 C20 C21 C26 . . . . -162.12(12) ?
    C21' C20 C21 C26 . . . . -97.82(7) ?
    C26 C21 C22 C23 . . . . 0.0 ?
    C20 C21 C22 C23 . . . . 175.34(13) ?
    C21 C22 C23 C24 . . . . 0.0 ?
    C22 C23 C24 C25 . . . . 0.0 ?
    C23 C24 C25 C26 . . . . 0.0 ?
    C24 C25 C26 C21 . . . . 0.0 ?
    C22 C21 C26 C25 . . . . 0.0 ?
    C20 C21 C26 C25 . . . . -175.43(13) ?
    O1 C20 C21' C22' . . . . -152.61(14) ?
    C21 C20 C21' C22' . . . . -91.12(7) ?
    C19 C20 C21' C22' . . . . 29.3(2) ?
    O1 C20 C21' C26' . . . . 22.6(2) ?
    C21 C20 C21' C26' . . . . 84.11(7) ?
    C19 C20 C21' C26' . . . . -155.43(12) ?
    C26' C21' C22' C23' . . . . 0.0 ?
    C20 C21' C22' C23' . . . . 175.12(12) ?
    C21' C22' C23' C24' . . . . 0.0 ?
    C22' C23' C24' C25' . . . . 0.0 ?
    C23' C24' C25' C26' . . . . 0.0 ?
    C24' C25' C26' C21' . . . . 0.0 ?
    C22' C21' C26' C25' . . . . 0.0 ?
    C20 C21' C26' C25' . . . . -175.34(12) ?
loop_
    _geom_hbond_atom_site_label_D
    _geom_hbond_atom_site_label_H
    _geom_hbond_atom_site_label_A
    _geom_hbond_site_symmetry_A
    _geom_hbond_distance_DH
    _geom_hbond_distance_HA
    _geom_hbond_distance_DA
    _geom_hbond_angle_DHA
    N2 H2A O1 2_556 0.916(9) 1.954(10) 2.8526(17) 166.1(17)
    N1 H1A N3 2_545 0.920(10) 2.095(12) 2.988(2) 163(2)
