# Supplementary material for: Crystal structure of 4-(2-azido­phen­yl)-5-benzoyl-2-(1H-indol-3-yl)-1H-pyrrole-3-carbo­nitrile
Source: Acta Crystallogr E Crystallogr Commun. 2015 Apr 22;71(Pt 5):o335–6. doi: 10.1107/S2056989015006921 (PMC4420135; doi:10.1107/S2056989015006921)
Supplement: Supplementary file 2 [file e-71-0o335-Isup2.hkl]

# 
# h,k,l, Fc-squared, Fo-squared, sigma(Fo-squared) and status flag 
# 
data_I
_shelx_title ' ASPKAR133 in P-1' 
_shelx_refln_list_code          4 
_shelx_F_calc_maximum       99.38 
_exptl_crystal_F_000       444.00 
_reflns_d_resolution_high  0.8049 
 
loop_ 
 _symmetry_equiv_pos_as_xyz 
 'x, y, z' 
 '-x, -y, -z' 
 
_cell_length_a     8.1834 
_cell_length_b    11.3713 
_cell_length_c    12.6853 
_cell_angle_alpha 108.070 
_cell_angle_beta  105.164 
_cell_angle_gamma  90.256 
 
_shelx_F_squared_multiplier     1.000 
 
loop_ 
 _refln_index_h 
 _refln_index_k 
 _refln_index_l 
 _refln_F_squared_calc 
 _refln_F_squared_meas 
 _refln_F_squared_sigma 
 _refln_observed_status 
   1   0   0      101.82      114.82      1.36 o 
   2   0   0      174.20      192.80      2.23 o 
   3   0   0      629.48      542.64      5.81 o 
   4   0   0      351.93      366.58      5.43 o 
   5   0   0      167.04      186.02      4.12 o 
   6   0   0       84.55       86.60      2.32 o 
   7   0   0       89.62       88.57      3.41 o 
   8   0   0        5.40        6.88      1.34 o 
   9   0   0        0.04       -1.27      1.27 o 
  -9   1   0        1.73        2.55      1.40 o 
  -8   1   0        2.97        2.05      1.15 o 
  -7   1   0       98.75       99.23      3.58 o 
  -6   1   0       32.38       34.27      1.52 o 
  -5   1   0       47.98       47.77      1.45 o 
  -4   1   0       31.45       35.58      1.12 o 
  -3   1   0       46.66       42.17      1.12 o 
  -2   1   0     5512.59     4898.66     45.41 o 
  -1   1   0     2658.91     2699.37     26.26 o 
   1   1   0     1049.73      984.47     10.80 o 
   2   1   0       67.15       62.04      1.20 o 
   3   1   0       20.84       16.75      0.62 o 
   4   1   0      326.08      344.51      5.18 o 
   5   1   0        4.01        4.43      0.71 o 
   6   1   0        0.45       -0.07      0.68 o 
   7   1   0       28.26       25.47      2.09 o 
   8   1   0        1.17        0.65      1.42 o 
   9   1   0        5.41        4.27      2.32 o 
  -9   2   0        4.54        2.85      1.89 o 
  -8   2   0       16.54       14.36      1.59 o 
  -7   2   0       17.81       14.40      1.39 o 
  -6   2   0       19.89       20.08      1.19 o 
  -5   2   0       20.03       19.20      1.03 o 
  -4   2   0      159.98      148.42      2.58 o 
  -3   2   0      146.46      147.81      2.12 o 
  -2   2   0      510.66      482.69      4.88 o 
  -1   2   0      138.59      150.49      1.80 o 
   0   2   0        6.25        6.97      0.33 o 
   1   2   0      375.80      359.08      4.25 o 
   2   2   0       70.52       60.53      1.08 o 
   3   2   0       71.70       71.51      1.51 o 
   4   2   0      819.24      846.65     11.79 o 
   5   2   0        5.42        5.47      0.76 o 
   6   2   0       28.27       28.90      1.49 o 
   7   2   0      119.41      134.54      4.40 o 
   8   2   0        6.66        4.12      1.55 o 
   9   2   0        7.05        8.20      1.83 o 
  -9   3   0        2.65        3.33      1.87 o 
  -8   3   0       48.55       45.66      2.29 o 
  -7   3   0       29.80       29.07      1.60 o 
  -6   3   0       18.61       20.46      1.11 o 
  -5   3   0        5.69        4.09      0.69 o 
  -4   3   0        1.97        3.32      0.56 o 
  -3   3   0      145.18      138.30      2.20 o 
  -2   3   0       51.81       66.02      1.11 o 
  -1   3   0     4965.76     4927.69     45.87 o 
   0   3   0     4195.81     3954.93     42.74 o 
   1   3   0       39.08       42.22      1.00 o 
   2   3   0      518.71      534.30      6.18 o 
   3   3   0       49.59       51.91      1.40 o 
   4   3   0       55.12       70.42      1.83 o 
   5   3   0      162.03      167.88      3.32 o 
   6   3   0      132.29      139.74      3.76 o 
   7   3   0        4.63        8.34      1.58 o 
   8   3   0       16.40       13.89      1.98 o 
   9   3   0       10.69        9.49      3.54 o 
  -9   4   0        0.20       -0.55      1.62 o 
  -8   4   0        0.32        0.42      1.20 o 
  -7   4   0        2.39        2.34      0.86 o 
  -6   4   0        9.11        9.82      1.22 o 
  -5   4   0       60.09       64.65      1.68 o 
  -4   4   0       40.90       44.40      1.12 o 
  -3   4   0      497.92      499.72      6.57 o 
  -2   4   0      564.40      537.27      6.44 o 
  -1   4   0     1955.89     1895.75     18.01 o 
   0   4   0      251.01      222.56      3.01 o 
   1   4   0      236.36      270.60      4.36 o 
   2   4   0      451.68      482.68      7.32 o 
   3   4   0      371.78      412.52      5.68 o 
   4   4   0        1.35        0.76      0.50 o 
   5   4   0       75.82       70.03      2.08 o 
   6   4   0      348.65      363.47      8.19 o 
   7   4   0        1.88        2.57      1.70 o 
   8   4   0        5.53        3.82      1.45 o 
   9   4   0        0.01        2.38      1.61 o 
  -9   5   0        3.35        2.65      1.70 o 
  -8   5   0        1.62        2.33      1.45 o 
  -7   5   0        4.83        6.23      1.37 o 
  -6   5   0        1.85        1.13      0.63 o 
  -5   5   0       61.71       57.70      2.25 o 
  -4   5   0       66.03       69.36      1.87 o 
  -3   5   0       28.81       28.55      0.95 o 
  -2   5   0        2.51        2.42      0.49 o 
  -1   5   0      458.05      502.08      5.80 o 
   0   5   0      623.49      637.84      8.68 o 
   1   5   0      324.48      366.04      6.40 o 
   2   5   0      199.85      216.85      3.94 o 
   3   5   0       66.51       61.57      1.86 o 
   4   5   0      152.89      165.56      3.31 o 
   5   5   0        3.62        2.52      0.84 o 
   6   5   0        1.84        1.30      1.07 o 
   7   5   0        1.37       -0.56      1.15 o 
   8   5   0        1.19        1.92      1.36 o 
  -9   6   0        7.50       11.43      2.25 o 
  -8   6   0        0.90       -1.09      1.32 o 
  -7   6   0       10.61        9.04      1.52 o 
  -6   6   0       15.08       15.07      1.62 o 
  -5   6   0      103.26      110.59      2.75 o 
  -4   6   0       69.20       71.43      1.80 o 
  -3   6   0        2.30        2.95      0.58 o 
  -2   6   0      194.80      209.28      3.25 o 
  -1   6   0      194.81      196.37      3.89 o 
   0   6   0       37.32       37.45      1.38 o 
   1   6   0      107.94      136.12      4.03 o 
   2   6   0        5.10        4.61      0.71 o 
   3   6   0        0.68        0.13      0.60 o 
   4   6   0        0.17        0.86      0.78 o 
   5   6   0        1.47        0.40      1.53 o 
   6   6   0       91.77      114.77      4.17 o 
   7   6   0        0.06       -1.29      1.29 o 
   8   6   0        0.03       -1.33      1.33 o 
  -8   7   0        0.14        0.25      2.13 o 
  -7   7   0        0.34       -0.19      1.30 o 
  -6   7   0       50.00       48.84      2.48 o 
  -5   7   0        1.93        1.24      0.90 o 
  -4   7   0      155.41      154.12      3.57 o 
  -3   7   0       95.90       97.76      2.46 o 
  -2   7   0       16.04       16.80      0.88 o 
  -1   7   0       65.14       84.65      2.14 o 
   0   7   0      137.85      175.24      3.22 o 
   1   7   0       81.97       73.22      2.11 o 
   2   7   0       32.39       29.47      1.48 o 
   3   7   0        2.45        3.35      0.86 o 
   4   7   0      469.76      478.72     11.62 o 
   5   7   0       43.49       33.25      3.38 o 
   6   7   0       16.17       12.82      2.20 o 
   7   7   0        4.39        6.94      2.00 o 
  -8   8   0        0.65       -0.47      1.53 o 
  -7   8   0        2.25        2.06      1.54 o 
  -6   8   0        4.47        4.56      1.40 o 
  -5   8   0       22.37       22.93      1.87 o 
  -4   8   0        0.13       -0.76      1.01 o 
  -3   8   0       29.56       30.94      1.68 o 
  -2   8   0      208.23      217.39      4.12 o 
  -1   8   0       18.19       14.66      1.05 o 
   0   8   0       98.50       86.78      2.45 o 
   1   8   0       36.26       38.66      1.64 o 
   2   8   0      279.90      267.72      5.65 o 
   3   8   0      425.06      402.77     12.48 o 
   4   8   0      328.33      311.23      8.66 o 
   5   8   0       78.10       77.57      4.05 o 
   6   8   0        1.97        0.63      1.64 o 
   7   8   0        0.17        0.87      2.58 o 
  -7   9   0       14.17       12.25      2.10 o 
  -6   9   0        0.07       -0.27      1.23 o 
  -5   9   0        0.01        1.78      1.46 o 
  -4   9   0       38.07       37.18      1.80 o 
  -3   9   0       22.75       26.35      1.53 o 
  -2   9   0       79.68       80.25      2.30 o 
  -1   9   0       39.50       42.24      1.75 o 
   0   9   0      101.21       92.13      2.73 o 
   1   9   0       53.91       56.66      2.10 o 
   2   9   0       29.72       29.01      1.81 o 
   3   9   0        0.36       -0.46      0.97 o 
   4   9   0        1.17        0.97      1.11 o 
   5   9   0        0.09        0.97      1.31 o 
   6   9   0        0.03       -0.51      1.45 o 
  -7  10   0        4.10        1.75      1.71 o 
  -6  10   0       10.26       13.14      2.07 o 
  -5  10   0       23.10       24.00      2.37 o 
  -4  10   0       40.53       38.93      2.69 o 
  -3  10   0        5.66        3.71      1.17 o 
  -2  10   0        7.44        6.04      1.10 o 
  -1  10   0       18.97       16.28      1.42 o 
   0  10   0       11.76        9.77      1.26 o 
   1  10   0        8.59        9.10      1.25 o 
   2  10   0        3.00        1.94      1.02 o 
   3  10   0       67.85       75.64      3.87 o 
   4  10   0        1.37       -0.23      1.12 o 
   5  10   0        0.31        0.33      2.41 o 
  -6  11   0        0.11        0.89      1.62 o 
  -5  11   0        0.11       -0.84      1.42 o 
  -4  11   0        1.05        2.23      1.45 o 
  -3  11   0        5.31        5.97      1.90 o 
  -2  11   0        0.01       -0.33      1.76 o 
  -1  11   0        0.27       -0.63      0.97 o 
   0  11   0        1.60        1.75      1.07 o 
   1  11   0       13.78       19.76      1.87 o 
   2  11   0        1.20        1.68      1.22 o 
   3  11   0       25.84       20.55      2.06 o 
   4  11   0       21.35       25.79      3.62 o 
  -5  12   0        1.92        2.68      1.73 o 
  -4  12   0        1.00        1.91      1.57 o 
  -3  12   0        0.13        3.53      1.85 o 
  -2  12   0        6.36        7.39      1.98 o 
  -1  12   0        8.09        7.15      1.96 o 
   0  12   0        0.00       -0.05      1.08 o 
   1  12   0        2.18        0.62      1.17 o 
   2  12   0        0.10       -0.12      1.16 o 
   3  12   0        0.06       -0.11      1.27 o 
  -3  13   0        8.58       11.54      2.53 o 
  -2  13   0        1.50        2.69      1.86 o 
  -1  13   0        3.06        3.69      2.05 o 
   0  13   0        4.00       11.23      2.38 o 
   1  13   0        0.01       -0.39      1.69 o 
  -2 -13   1       12.42       19.89      2.23 o 
  -1 -13   1        0.51        2.13      1.40 o 
   0 -13   1        7.36        3.45      1.88 o 
   1 -13   1        0.50        0.86      1.68 o 
   2 -13   1       13.53       16.74      3.75 o 
   3 -13   1        2.62        3.17      1.96 o 
  -4 -12   1        8.29       13.40      2.23 o 
  -3 -12   1        5.92        8.53      1.68 o 
  -2 -12   1       21.58       27.04      2.31 o 
  -1 -12   1       40.50       44.30      2.67 o 
   0 -12   1       10.69       11.75      1.87 o 
   1 -12   1       25.56       19.57      2.49 o 
   2 -12   1        5.66        5.09      1.89 o 
   3 -12   1       11.31       11.02      2.25 o 
   4 -12   1       16.21       16.94      2.25 o 
   5 -12   1       11.31        8.38      2.01 o 
  -5 -11   1        0.05        0.47      1.31 o 
  -4 -11   1        0.01        1.31      1.20 o 
  -3 -11   1        2.01        2.04      1.55 o 
  -2 -11   1        9.58        8.38      1.35 o 
  -1 -11   1       24.04       21.34      1.73 o 
   0 -11   1        0.28        1.39      0.96 o 
   1 -11   1       39.71       40.68      2.10 o 
   2 -11   1       78.73       82.88      4.18 o 
   3 -11   1        0.03        0.46      1.56 o 
   4 -11   1        2.83        1.88      1.47 o 
   5 -11   1        0.59       -0.40      1.39 o 
   6 -11   1        1.70       -0.22      1.54 o 
  -6 -10   1        1.46        0.53      4.50 o 
  -5 -10   1        1.81        0.39      1.89 o 
  -4 -10   1        0.11       -0.41      0.96 o 
  -3 -10   1        5.04        5.89      1.19 o 
  -2 -10   1      108.24      104.90      3.26 o 
  -1 -10   1      129.30      130.43      3.64 o 
   0 -10   1       59.15       54.07      2.26 o 
   1 -10   1       36.85       42.41      1.99 o 
   2 -10   1       84.75       91.00      3.84 o 
   3 -10   1        7.94        3.77      1.63 o 
   4 -10   1        1.12        1.36      1.24 o 
   5 -10   1        7.20        8.47      1.73 o 
   6 -10   1        0.08        1.05      1.47 o 
   7 -10   1        0.29       -1.60      1.60 o 
  -6  -9   1        3.13        2.62      1.57 o 
  -5  -9   1        5.20        8.05      1.60 o 
  -4  -9   1        0.15        1.08      1.25 o 
  -3  -9   1       79.55       69.45      2.61 o 
  -2  -9   1       59.13       56.63      2.29 o 
  -1  -9   1      126.50      125.05      3.07 o 
   0  -9   1       33.97       32.93      1.58 o 
   1  -9   1       17.32       15.19      1.23 o 
   2  -9   1      125.86      139.29      3.13 o 
   3  -9   1        8.36        7.53      0.98 o 
   4  -9   1       49.58       39.91      2.38 o 
   5  -9   1        4.32        4.70      1.41 o 
   6  -9   1       25.12       26.16      2.45 o 
   7  -9   1        5.22        4.18      1.75 o 
  -7  -8   1        1.53        0.93      1.57 o 
  -6  -8   1        0.10        0.61      1.17 o 
  -5  -8   1        1.07        0.47      1.04 o 
  -4  -8   1       37.98       37.72      2.04 o 
  -3  -8   1       11.46       16.29      2.26 o 
  -2  -8   1       92.86       88.60      2.24 o 
  -1  -8   1       13.20       11.32      1.02 o 
   0  -8   1       40.09       39.35      2.70 o 
   1  -8   1       13.10       14.40      0.96 o 
   2  -8   1        4.73        2.75      0.62 o 
   3  -8   1      106.16      106.12      2.64 o 
   4  -8   1       21.83       20.20      1.97 o 
   5  -8   1        7.23        6.46      1.27 o 
   6  -8   1       21.29       21.79      2.20 o 
   7  -8   1       41.90       40.81      3.42 o 
   8  -8   1        2.96        0.92      1.67 o 
  -8  -7   1        8.83       10.61      2.84 o 
  -7  -7   1       13.62       16.55      2.81 o 
  -6  -7   1        0.42       -0.26      1.69 o 
  -5  -7   1        0.57        0.31      1.59 o 
  -4  -7   1        2.44        0.75      0.84 o 
  -3  -7   1      195.94      198.42      3.73 o 
  -2  -7   1       41.50       47.76      1.45 o 
  -1  -7   1       94.60       77.17      1.91 o 
   0  -7   1        1.46        0.05      0.47 o 
   1  -7   1        6.84        5.06      0.63 o 
   2  -7   1        2.26        0.32      0.62 o 
   3  -7   1       22.31       27.87      1.62 o 
   4  -7   1        1.32        2.00      0.77 o 
   5  -7   1        3.21        2.65      0.89 o 
   6  -7   1       34.41       32.72      2.18 o 
   7  -7   1        3.74        1.73      1.40 o 
   8  -7   1        0.42       -1.41      1.41 o 
  -8  -6   1        1.91        0.80      1.62 o 
  -7  -6   1       30.26       26.34      1.90 o 
  -6  -6   1      136.94      154.70      4.23 o 
  -5  -6   1      136.08      138.49      3.67 o 
  -4  -6   1       95.45       91.62      2.54 o 
  -3  -6   1      134.84      121.66      2.82 o 
  -2  -6   1       24.80       25.41      1.42 o 
  -1  -6   1       20.77       20.09      0.93 o 
   0  -6   1       59.83       57.64      1.83 o 
   1  -6   1        8.75       12.56      0.84 o 
   2  -6   1       70.45       65.95      1.52 o 
   3  -6   1        9.36       10.58      0.90 o 
   4  -6   1       27.92       28.84      2.02 o 
   5  -6   1       41.41       39.74      1.84 o 
   6  -6   1        0.03       -0.90      0.90 o 
   7  -6   1        2.94        1.06      1.30 o 
   8  -6   1        6.14        5.51      1.85 o 
   9  -6   1        0.20       -1.48      1.63 o 
  -8  -5   1       26.17       32.42      3.40 o 
  -7  -5   1        1.20        0.73      1.09 o 
  -6  -5   1        2.82        2.59      0.84 o 
  -5  -5   1      227.26      232.96      4.00 o 
  -4  -5   1       91.31       94.28      2.25 o 
  -3  -5   1       28.29       26.94      1.52 o 
  -2  -5   1      103.73      119.65      2.52 o 
  -1  -5   1      635.85      669.14      8.34 o 
   0  -5   1      308.74      298.33      4.15 o 
   1  -5   1      512.19      489.29      5.92 o 
   2  -5   1       28.05       23.71      0.77 o 
   3  -5   1        7.92       11.78      0.86 o 
   4  -5   1       69.24       72.65      1.97 o 
   5  -5   1        8.58       10.74      1.19 o 
   6  -5   1       18.99       20.43      1.18 o 
   7  -5   1        3.29        1.74      0.87 o 
   8  -5   1       17.27       15.84      3.26 o 
   9  -5   1        2.37        2.27      1.82 o 
  -9  -4   1        1.33        1.69      1.66 o 
  -8  -4   1        9.27       12.03      1.66 o 
  -7  -4   1        3.53        2.70      1.08 o 
  -6  -4   1       11.31       12.26      1.39 o 
  -5  -4   1       68.69       68.40      1.98 o 
  -4  -4   1        1.90        1.38      0.70 o 
  -3  -4   1       93.83       95.22      2.02 o 
  -2  -4   1        2.05        1.20      0.51 o 
  -1  -4   1       12.07       11.42      0.56 o 
   0  -4   1     1566.79     1569.01     15.58 o 
   1  -4   1       27.73       18.96      0.55 o 
   2  -4   1      169.32      158.74      2.67 o 
   3  -4   1      316.02      302.29      3.83 o 
   4  -4   1       16.75       16.46      0.97 o 
   5  -4   1       44.67       38.03      1.56 o 
   6  -4   1       44.10       56.83      3.77 o 
   7  -4   1       30.89       28.40      2.32 o 
   8  -4   1       17.66       17.80      2.15 o 
   9  -4   1        2.03        4.90      2.10 o 
  -9  -3   1        0.28       -1.45      1.46 o 
  -8  -3   1        0.03       -0.37      1.08 o 
  -7  -3   1      152.51      145.20      3.98 o 
  -6  -3   1       12.21       12.84      1.12 o 
  -5  -3   1        1.63        0.62      0.83 o 
  -4  -3   1      222.87      233.14      4.14 o 
  -3  -3   1       50.44       49.63      1.29 o 
  -2  -3   1      638.01      630.69      7.30 o 
  -1  -3   1      888.52      819.35      9.74 o 
   0  -3   1      383.67      366.88      3.88 o 
   1  -3   1      745.88      730.22      7.45 o 
   2  -3   1      455.63      435.84      4.74 o 
   3  -3   1      577.25      603.92      6.84 o 
   4  -3   1       18.07       16.35      0.90 o 
   5  -3   1      267.68      276.26      4.38 o 
   6  -3   1       28.55       27.31      1.60 o 
   7  -3   1       64.82       72.77      2.85 o 
   8  -3   1        2.51        2.47      1.26 o 
   9  -3   1        0.50        0.25      1.75 o 
  -9  -2   1        1.53        1.51      1.37 o 
  -8  -2   1       13.24       13.98      1.64 o 
  -7  -2   1        3.81        3.21      1.01 o 
  -6  -2   1      258.46      264.12      4.66 o 
  -5  -2   1       34.86       39.99      1.41 o 
  -4  -2   1       70.87       72.40      1.84 o 
  -3  -2   1      669.31      667.99      8.81 o 
  -2  -2   1      373.12      352.34      4.54 o 
  -1  -2   1     4275.31     4167.52     40.42 o 
   0  -2   1     1135.45     1070.66     10.08 o 
   1  -2   1     8227.70     8042.81     82.01 o 
   2  -2   1     3456.50     3532.29     43.51 o 
   3  -2   1     1375.13     1368.29     15.32 o 
   4  -2   1        4.78        5.73      0.66 o 
   5  -2   1       16.66       17.15      1.03 o 
   6  -2   1       94.16       94.34      2.69 o 
   7  -2   1        0.09        0.22      1.05 o 
   8  -2   1        0.00        1.98      1.65 o 
   9  -2   1        0.06       -0.35      1.76 o 
  -9  -1   1        0.03       -1.10      1.10 o 
  -8  -1   1       95.41      104.52      4.16 o 
  -7  -1   1        5.26        2.65      0.92 o 
  -6  -1   1      292.75      306.70      5.77 o 
  -5  -1   1       29.84       32.54      1.96 o 
  -4  -1   1        7.35        9.61      0.86 o 
  -3  -1   1        0.24        2.06      0.37 o 
  -2  -1   1     1215.61     1266.27     12.53 o 
  -1  -1   1     1913.03     1903.34     19.48 o 
   0  -1   1     1358.72      809.46     23.49 o 
   1  -1   1     3312.59     3275.47     35.28 o 
   2  -1   1     7887.11     7635.41     70.55 o 
   3  -1   1      474.95      477.23      5.22 o 
   4  -1   1       16.72       22.65      0.96 o 
   5  -1   1       10.71        9.50      0.82 o 
   6  -1   1      167.74      167.51      4.13 o 
   7  -1   1        0.34        0.65      1.10 o 
   8  -1   1       20.19       22.53      2.25 o 
   9  -1   1        1.10       -0.66      1.26 o 
  -9   0   1        0.15        0.04      1.21 o 
  -8   0   1       12.21       15.89      1.66 o 
  -7   0   1       26.52       30.67      1.61 o 
  -6   0   1      115.36      107.39      2.35 o 
  -5   0   1        1.35        0.94      0.51 o 
  -4   0   1       80.64       72.45      1.65 o 
  -3   0   1      256.57      245.15      3.17 o 
  -2   0   1     1893.88     1678.19     15.73 o 
  -1   0   1      107.48       89.62      1.24 o 
   1   0   1      628.62      589.31      5.92 o 
   2   0   1      178.69      182.60      2.09 o 
   3   0   1       60.01       63.22      1.22 o 
   4   0   1        7.44        8.04      0.72 o 
   5   0   1        2.93        5.66      0.76 o 
   6   0   1      103.90      106.02      2.86 o 
   7   0   1        1.33        1.39      1.18 o 
   8   0   1        0.76        0.07      1.27 o 
   9   0   1        4.80        2.81      1.94 o 
  -9   1   1        7.54        6.71      1.47 o 
  -8   1   1       10.82        9.19      1.44 o 
  -7   1   1        8.88        7.12      1.17 o 
  -6   1   1       10.78       11.32      1.01 o 
  -5   1   1       51.21       43.82      1.23 o 
  -4   1   1      312.43      257.38      3.46 o 
  -3   1   1        0.34       -0.16      0.24 o 
  -2   1   1     4775.35     4444.30     39.39 o 
  -1   1   1     1334.57     1186.19     15.06 o 
   0   1   1        1.99        3.02      0.23 o 
   1   1   1       37.24       35.43      0.67 o 
   2   1   1      129.25      114.63      1.56 o 
   3   1   1     2454.20     2495.54     27.30 o 
   4   1   1       14.90       21.71      1.21 o 
   5   1   1        3.31        3.54      0.72 o 
   6   1   1        0.36       -0.28      1.01 o 
   7   1   1        6.77        5.85      1.42 o 
   8   1   1        1.01        1.47      1.60 o 
   9   1   1        0.11       -0.41      1.83 o 
  -9   2   1       14.06       14.41      2.11 o 
  -8   2   1      126.08      125.89      3.69 o 
  -7   2   1       85.70       94.98      2.65 o 
  -6   2   1       27.87       28.35      1.17 o 
  -5   2   1       96.55      108.74      2.04 o 
  -4   2   1       52.72       68.76      1.47 o 
  -3   2   1       73.11       68.32      1.29 o 
  -2   2   1     2427.21     2240.66     19.43 o 
  -1   2   1     8316.29     8149.77     87.42 o 
   0   2   1     3117.96     2967.28     50.73 o 
   1   2   1      210.18      177.99      2.39 o 
   2   2   1      939.54      968.91     10.44 o 
   3   2   1      666.25      687.37      9.14 o 
   4   2   1      141.64      133.66      2.68 o 
   5   2   1       32.08       35.90      1.48 o 
   6   2   1        9.48       11.15      1.66 o 
   7   2   1        0.02        0.46      1.12 o 
   8   2   1       62.51       68.00      4.00 o 
   9   2   1        0.16        1.07      1.77 o 
  -9   3   1        5.09       10.34      1.99 o 
  -8   3   1       33.23       37.40      2.17 o 
  -7   3   1       10.96       11.27      1.11 o 
  -6   3   1      107.21      109.52      2.36 o 
  -5   3   1        0.08        0.77      0.45 o 
  -4   3   1      399.98      390.68      4.98 o 
  -3   3   1      695.95      675.06      7.55 o 
  -2   3   1      377.83      336.61      4.23 o 
  -1   3   1     3628.70     3475.23     35.69 o 
   0   3   1       11.64       16.95      0.63 o 
   1   3   1        5.11        3.57      0.35 o 
   2   3   1        6.99        7.89      0.69 o 
   3   3   1       25.83       29.35      1.12 o 
   4   3   1       16.19       16.70      1.27 o 
   5   3   1       30.44       29.80      1.44 o 
   6   3   1        8.18        6.53      1.39 o 
   7   3   1        0.10        0.23      1.20 o 
   8   3   1        0.00        2.29      1.57 o 
   9   3   1        0.16       -0.65      1.75 o 
  -9   4   1        2.77        1.46      2.13 o 
  -8   4   1       12.93       12.90      1.73 o 
  -7   4   1       51.98       57.70      2.13 o 
  -6   4   1        0.80        0.95      0.55 o 
  -5   4   1        3.04        3.06      0.50 o 
  -4   4   1        0.44        1.97      0.51 o 
  -3   4   1      199.00      201.90      3.71 o 
  -2   4   1      241.49      199.69      3.05 o 
  -1   4   1        9.37        9.21      0.65 o 
   0   4   1       18.38       19.95      1.12 o 
   1   4   1      223.47      216.49      3.77 o 
   2   4   1       60.98       74.37      1.76 o 
   3   4   1      136.95      130.19      2.65 o 
   4   4   1       27.56       28.60      1.24 o 
   5   4   1       44.36       43.77      2.09 o 
   6   4   1        4.33        3.18      1.27 o 
   7   4   1       25.25       25.82      2.81 o 
   8   4   1        2.05        1.97      1.65 o 
  -9   5   1       14.03       18.01      2.71 o 
  -8   5   1        3.85        1.09      1.27 o 
  -7   5   1        1.57        1.25      1.07 o 
  -6   5   1        2.08        2.21      0.90 o 
  -5   5   1        0.75        0.65      0.58 o 
  -4   5   1       21.61       22.01      1.33 o 
  -3   5   1      780.92      782.80      9.29 o 
  -2   5   1     1481.20     1483.99     16.63 o 
  -1   5   1      212.00      205.81      3.72 o 
   0   5   1      599.44      581.22      9.37 o 
   1   5   1      234.41      259.24      4.52 o 
   2   5   1        0.30        0.05      0.48 o 
   3   5   1       31.46       24.10      1.29 o 
   4   5   1       68.72       72.91      2.52 o 
   5   5   1       62.03       61.18      2.51 o 
   6   5   1       11.47       10.37      1.45 o 
   7   5   1       10.07        9.63      1.79 o 
   8   5   1        0.56       -0.01      1.49 o 
  -9   6   1        0.42        0.20      1.61 o 
  -8   6   1        1.07       -0.56      1.32 o 
  -7   6   1        2.46        1.65      1.16 o 
  -6   6   1        0.00        0.12      0.95 o 
  -5   6   1        0.18       -0.43      0.68 o 
  -4   6   1       34.98       31.00      1.20 o 
  -3   6   1       20.82       19.97      0.96 o 
  -2   6   1     2379.78     2406.65     26.58 o 
  -1   6   1       95.99       72.39      2.03 o 
   0   6   1       98.03      100.70      2.58 o 
   1   6   1        2.22        3.92      0.85 o 
   2   6   1        0.08        0.35      0.82 o 
   3   6   1       54.24       54.02      2.39 o 
   4   6   1      150.94      165.66      4.72 o 
   5   6   1      361.83      372.42      9.85 o 
   6   6   1       10.79        9.21      1.91 o 
   7   6   1        3.17        1.97      1.67 o 
   8   6   1        0.61        1.83      1.91 o 
  -8   7   1        0.47        2.17      1.48 o 
  -7   7   1        2.62        0.70      1.15 o 
  -6   7   1      105.24       95.46      3.28 o 
  -5   7   1       20.05       20.60      2.20 o 
  -4   7   1        9.00       12.45      1.01 o 
  -3   7   1       69.58       75.06      2.04 o 
  -2   7   1      262.99      286.61      4.12 o 
  -1   7   1        1.08        2.14      0.82 o 
   0   7   1        0.03        0.80      0.67 o 
   1   7   1       77.34       62.77      2.80 o 
   2   7   1      289.26      275.72      6.42 o 
   3   7   1       15.43       18.42      2.64 o 
   4   7   1      346.21      370.66     11.08 o 
   5   7   1       13.32       11.74      2.23 o 
   6   7   1       24.42       32.54      8.91 o 
   7   7   1        0.13        0.73      1.91 o 
  -8   8   1        0.00       -0.56      1.62 o 
  -7   8   1       14.56       16.46      2.14 o 
  -6   8   1        8.44        9.93      1.59 o 
  -5   8   1        2.32        2.01      1.08 o 
  -4   8   1       14.31       17.18      1.53 o 
  -3   8   1      179.17      168.59      3.72 o 
  -2   8   1       11.42       11.38      0.95 o 
  -1   8   1       18.48       20.59      1.24 o 
   0   8   1       82.19       79.54      2.67 o 
   1   8   1       39.68       39.88      1.98 o 
   2   8   1       92.94       95.47      3.45 o 
   3   8   1        2.95        5.34      1.48 o 
   4   8   1       13.15       17.81      2.74 o 
   5   8   1        1.94        1.91      1.77 o 
   6   8   1        5.99        5.62      3.95 o 
  -7   9   1        0.43        1.66      1.51 o 
  -6   9   1        3.07        2.17      1.44 o 
  -5   9   1       15.36       18.96      1.87 o 
  -4   9   1        2.85        1.89      0.93 o 
  -3   9   1       25.11       22.60      1.64 o 
  -2   9   1        0.51       -0.28      0.82 o 
  -1   9   1       16.37       17.82      1.55 o 
   0   9   1        6.20        5.27      0.95 o 
   1   9   1        0.13        0.86      0.91 o 
   2   9   1        2.51        1.63      1.12 o 
   3   9   1       99.83      102.11     12.95 o 
   4   9   1       78.42       89.22      5.27 o 
   5   9   1        6.24        7.24      2.38 o 
   6   9   1        0.79        1.88      2.00 o 
  -7  10   1        4.19       -0.17      1.65 o 
  -6  10   1        0.31       -0.71      1.39 o 
  -5  10   1        7.51        8.20      1.74 o 
  -4  10   1       39.93       38.09      2.66 o 
  -3  10   1       27.24       28.59      2.11 o 
  -2  10   1       51.83       44.47      2.77 o 
  -1  10   1       33.30       29.92      1.91 o 
   0  10   1        0.73        0.63      1.02 o 
   1  10   1        0.83        1.07      1.00 o 
   2  10   1        0.55       -0.54      1.23 o 
   3  10   1        0.06        1.18      1.43 o 
   4  10   1        0.71       -1.23      1.56 o 
   5  10   1        2.12        2.14      2.43 o 
  -6  11   1        0.23        1.91      1.61 o 
  -5  11   1       19.41       17.63      2.85 o 
  -4  11   1       74.72       80.15      3.80 o 
  -3  11   1       37.25       31.80      3.05 o 
  -2  11   1       48.44       43.64      4.96 o 
  -1  11   1        0.00       -0.33      0.95 o 
   0  11   1       23.70       21.69      1.93 o 
   1  11   1        0.03        1.82      1.12 o 
   2  11   1        5.86        5.33      1.41 o 
   3  11   1        3.99        4.13      1.44 o 
   4  11   1        1.02        0.01      1.31 o 
  -4  12   1       18.15       20.69      2.47 o 
  -3  12   1        7.79        8.70      3.14 o 
  -2  12   1       33.51       39.34      3.44 o 
  -1  12   1        8.32        5.70      1.92 o 
   0  12   1        4.68        3.56      1.73 o 
   1  12   1        2.77        2.11      1.32 o 
   2  12   1        0.27        0.41      1.27 o 
  -2  13   1        4.18        1.98      1.99 o 
  -1  13   1        0.93       -0.43      1.81 o 
   0  13   1        0.20        3.09      2.04 o 
  -2 -13   2        4.33        1.48      1.40 o 
  -1 -13   2        2.94        4.08      1.46 o 
   0 -13   2       24.24       25.67      2.92 o 
   1 -13   2       10.35       18.40      2.72 o 
   2 -13   2        2.31        1.59      1.69 o 
   3 -13   2        0.23        0.89      1.80 o 
  -4 -12   2        5.12        3.05      1.46 o 
  -3 -12   2        0.76        1.82      1.25 o 
  -2 -12   2        0.05        0.52      1.16 o 
  -1 -12   2        8.75        3.64      1.20 o 
   0 -12   2        9.00        6.10      1.34 o 
   1 -12   2        1.61       -0.33      1.44 o 
   2 -12   2       15.47       13.34      2.27 o 
   3 -12   2        3.01        4.04      1.77 o 
   4 -12   2        1.99       -1.58      1.58 o 
   5 -12   2        0.09       -0.31      1.63 o 
  -5 -11   2        1.79        1.33      1.29 o 
  -4 -11   2        0.04        1.45      1.10 o 
  -3 -11   2       11.68       11.13      1.79 o 
  -2 -11   2        6.28        4.89      1.18 o 
  -1 -11   2        0.03        0.57      0.97 o 
   0 -11   2      139.88      141.47      4.85 o 
   1 -11   2       17.65       15.34      1.49 o 
   2 -11   2        1.45        1.09      1.25 o 
   3 -11   2        1.00        0.59      1.52 o 
   4 -11   2        6.92        8.83      2.07 o 
   5 -11   2        3.99        2.53      1.49 o 
   6 -11   2       16.97       19.70      4.17 o 
  -6 -10   2       10.04       13.53      2.25 o 
  -5 -10   2        0.19       -0.72      1.02 o 
  -4 -10   2        0.49        0.18      0.99 o 
  -3 -10   2        4.24        5.34      1.30 o 
  -2 -10   2        0.09       -0.28      0.84 o 
  -1 -10   2        6.26        8.30      1.18 o 
   0 -10   2       72.20       66.39      3.04 o 
   1 -10   2       12.68       14.12      1.31 o 
   2 -10   2       36.42       35.70      2.37 o 
   3 -10   2        8.26        8.33      1.56 o 
   4 -10   2       99.12       95.55      5.60 o 
   5 -10   2        7.07        5.26      1.55 o 
   6 -10   2        0.04        0.59      1.48 o 
   7 -10   2        0.00       -0.65      1.57 o 
  -7  -9   2        0.79        2.85      2.22 o 
  -6  -9   2        0.22       -0.42      1.22 o 
  -5  -9   2        9.02        6.04      1.41 o 
  -4  -9   2       13.26       15.25      1.50 o 
  -3  -9   2      120.31      106.77      2.94 o 
  -2  -9   2      117.98      105.76      3.47 o 
  -1  -9   2        1.27        2.93      0.75 o 
   0  -9   2        5.90        2.92      0.73 o 
   1  -9   2        0.11       -0.38      0.51 o 
   2  -9   2       19.58       20.04      1.79 o 
   3  -9   2       16.05       18.79      1.65 o 
   4  -9   2        2.22        3.71      1.35 o 
   5  -9   2        1.29        0.64      1.28 o 
   6  -9   2        0.98       -1.39      1.39 o 
   7  -9   2        2.78        2.36      1.69 o 
  -7  -8   2        0.88        2.89      1.47 o 
  -6  -8   2        4.21        2.64      1.27 o 
  -5  -8   2       16.38       13.66      1.65 o 
  -4  -8   2      237.63      222.73      7.19 o 
  -3  -8   2       12.26       17.38      1.08 o 
  -2  -8   2        0.60        0.19      0.53 o 
  -1  -8   2       25.25       22.10      1.16 o 
   0  -8   2       18.11       16.00      1.34 o 
   1  -8   2      199.78      217.81      4.36 o 
   2  -8   2        1.59        0.68      0.52 o 
   3  -8   2        3.07        2.87      0.94 o 
   4  -8   2       12.15       10.96      1.23 o 
   5  -8   2       16.70       15.16      1.52 o 
   6  -8   2        0.45        0.49      1.29 o 
   7  -8   2        1.49        1.51      1.49 o 
   8  -8   2        2.04       -0.85      1.72 o 
  -8  -7   2        1.60        5.54      1.79 o 
  -7  -7   2        2.52        0.99      1.34 o 
  -6  -7   2        8.67       10.07      1.58 o 
  -5  -7   2       45.98       42.94      2.07 o 
  -4  -7   2       70.28       69.71      3.32 o 
  -3  -7   2       59.40       56.74      1.90 o 
  -2  -7   2      122.33      125.22      3.13 o 
  -1  -7   2      315.29      340.68      5.48 o 
   0  -7   2        5.84        3.95      0.60 o 
   1  -7   2        0.77        0.42      0.56 o 
   2  -7   2      117.17      110.43      2.25 o 
   3  -7   2        6.47        7.05      0.88 o 
   4  -7   2        2.75        1.19      0.71 o 
   5  -7   2        0.03        0.06      0.83 o 
   6  -7   2       24.95       24.42      2.22 o 
   7  -7   2        1.45        1.81      1.49 o 
   8  -7   2        1.69        2.69      1.61 o 
  -8  -6   2        2.70        2.83      1.47 o 
  -7  -6   2        0.66       -0.04      0.93 o 
  -6  -6   2       11.03       16.40      1.46 o 
  -5  -6   2      165.06      169.05      4.07 o 
  -4  -6   2      142.74      150.17      3.57 o 
  -3  -6   2      383.30      387.88      6.29 o 
  -2  -6   2       40.67       40.76      1.29 o 
  -1  -6   2        8.56        6.26      0.93 o 
   0  -6   2     1007.40     1101.21     13.46 o 
   1  -6   2       98.49      104.57      1.96 o 
   2  -6   2      370.56      354.04      4.66 o 
   3  -6   2       97.24      102.42      2.12 o 
   4  -6   2       69.60       74.31      1.83 o 
   5  -6   2       16.84       17.90      1.44 o 
   6  -6   2        2.14        2.27      1.08 o 
   7  -6   2        3.72        0.04      1.33 o 
   8  -6   2        4.88        3.21      1.67 o 
  -9  -5   2        2.66        4.22      1.75 o 
  -8  -5   2        0.17        1.49      1.30 o 
  -7  -5   2        0.09       -0.49      1.03 o 
  -6  -5   2       79.90       70.83      2.32 o 
  -5  -5   2      110.92      107.45      2.62 o 
  -4  -5   2        6.01        5.78      0.84 o 
  -3  -5   2      575.52      575.16      7.95 o 
  -2  -5   2      720.25      749.05      9.26 o 
  -1  -5   2     1126.36     1160.04     14.71 o 
   0  -5   2      838.80      824.75      9.33 o 
   1  -5   2        0.31        0.23      0.28 o 
   2  -5   2      140.00      141.53      2.34 o 
   3  -5   2       99.39      102.50      1.97 o 
   4  -5   2      334.87      342.58      5.91 o 
   5  -5   2        3.75        2.72      0.86 o 
   6  -5   2       18.03       16.29      1.46 o 
   7  -5   2       11.42       10.92      1.76 o 
   8  -5   2        1.29        0.85      1.39 o 
   9  -5   2        2.23        4.60      1.83 o 
  -9  -4   2        1.48        2.24      1.52 o 
  -8  -4   2        4.86        6.54      1.38 o 
  -7  -4   2        5.48        5.97      1.27 o 
  -6  -4   2        8.80        8.41      1.08 o 
  -5  -4   2      119.04      123.00      3.20 o 
  -4  -4   2      199.80      240.41      3.68 o 
  -3  -4   2      452.37      500.57      5.77 o 
  -2  -4   2      272.10      268.40      3.68 o 
  -1  -4   2       16.26       16.40      0.58 o 
   0  -4   2       27.00       21.63      0.82 o 
   1  -4   2     1724.47     1584.50     17.34 o 
   2  -4   2       36.72       34.79      1.26 o 
   3  -4   2      157.38      165.18      2.54 o 
   4  -4   2       11.87       10.05      0.86 o 
   5  -4   2       30.18       28.70      1.77 o 
   6  -4   2       89.22       89.40      2.77 o 
   7  -4   2       37.49       41.84      2.67 o 
   8  -4   2        2.46        0.43      1.41 o 
   9  -4   2        0.44       -0.45      2.05 o 
  -9  -3   2        5.82        5.00      1.91 o 
  -8  -3   2        1.82        0.72      1.06 o 
  -7  -3   2      270.63      266.26      6.18 o 
  -6  -3   2       54.81       59.52      1.88 o 
  -5  -3   2      621.68      639.30      8.34 o 
  -4  -3   2       26.44       26.34      0.90 o 
  -3  -3   2       77.73       82.20      1.47 o 
  -2  -3   2      838.44      861.15      8.72 o 
  -1  -3   2      227.28      289.48      3.28 o 
   0  -3   2     3003.38     2971.68     26.54 o 
   1  -3   2       21.74       28.70      0.69 o 
   2  -3   2      566.14      560.32      6.66 o 
   3  -3   2      869.54      849.79     10.48 o 
   4  -3   2      941.66      967.84     12.06 o 
   5  -3   2        1.00        0.36      0.70 o 
   6  -3   2        0.29        0.26      0.83 o 
   7  -3   2       21.36       20.41      1.83 o 
   8  -3   2        1.86        2.05      1.85 o 
   9  -3   2       11.24       12.91      3.76 o 
  -9  -2   2        3.48        4.95      1.79 o 
  -8  -2   2       64.99       65.51      3.15 o 
  -7  -2   2       12.37       12.86      1.28 o 
  -6  -2   2       18.61       19.71      1.08 o 
  -5  -2   2      173.51      174.96      3.05 o 
  -4  -2   2      125.21      123.79      2.02 o 
  -3  -2   2      210.98      230.12      3.00 o 
  -2  -2   2     1432.53     1405.72     13.79 o 
  -1  -2   2      343.52      325.13      3.35 o 
   0  -2   2      924.41      900.95      8.19 o 
   1  -2   2     2396.17     2421.11     26.22 o 
   2  -2   2      115.04       96.37      1.75 o 
   3  -2   2      549.06      575.21      6.93 o 
   4  -2   2        6.21        5.87      0.70 o 
   5  -2   2        0.90        0.24      0.67 o 
   6  -2   2       14.81       14.17      1.31 o 
   7  -2   2        2.49        3.07      1.32 o 
   8  -2   2      106.79      111.49      4.99 o 
   9  -2   2        0.05        4.19      1.95 o 
  -9  -1   2        3.42        3.26      1.34 o 
  -8  -1   2       29.91       34.10      2.10 o 
  -7  -1   2       18.56       17.24      1.32 o 
  -6  -1   2        8.88       10.35      0.91 o 
  -5  -1   2        8.68        5.80      0.63 o 
  -4  -1   2      725.52      757.93      8.76 o 
  -3  -1   2        8.35        6.56      0.39 o 
  -2  -1   2      408.25      411.30      4.23 o 
  -1  -1   2      244.69      236.97      2.94 o 
   0  -1   2     4688.75     4593.26     50.43 o 
   1  -1   2     9654.53     9479.23    101.46 o 
   2  -1   2     1191.72     1127.10     11.36 o 
   3  -1   2       91.76       97.90      1.63 o 
   4  -1   2      270.55      281.62      5.53 o 
   5  -1   2       50.41       50.79      1.69 o 
   6  -1   2       22.88       20.96      1.67 o 
   7  -1   2        0.15       -0.28      1.07 o 
   8  -1   2        0.04       -0.50      1.54 o 
   9  -1   2        0.36        0.35      1.80 o 
 -10   0   2        0.41        0.23      1.74 o 
  -9   0   2        8.88        9.97      1.57 o 
  -8   0   2      140.96      157.73      4.21 o 
  -7   0   2       77.51       81.58      2.43 o 
  -6   0   2       86.87       83.12      2.08 o 
  -5   0   2       10.22       10.76      0.74 o 
  -4   0   2       12.76       10.91      0.64 o 
  -3   0   2      899.70      968.34     10.22 o 
  -2   0   2     9876.00     9484.77     87.34 o 
  -1   0   2      245.63      243.35      2.97 o 
   0   0   2      804.94      741.56      8.18 o 
   1   0   2     3428.11     3398.94     34.68 o 
   2   0   2      385.41      352.13      3.71 o 
   3   0   2        1.18        0.39      0.33 o 
   4   0   2       76.93       82.73      2.01 o 
   5   0   2       48.22       49.75      2.05 o 
   6   0   2       69.23       66.54      2.58 o 
   7   0   2        0.21       -0.79      1.01 o 
   8   0   2        0.05       -1.40      1.40 o 
   9   0   2        1.31        3.41      1.92 o 
 -10   1   2        1.09        0.53      2.32 o 
  -9   1   2        3.04        3.40      1.30 o 
  -8   1   2        2.82        1.36      1.13 o 
  -7   1   2       11.81       10.19      1.19 o 
  -6   1   2        5.89        4.88      0.75 o 
  -5   1   2      187.38      216.91      3.70 o 
  -4   1   2     1695.52     1587.56     16.63 o 
  -3   1   2      612.31      582.85      6.03 o 
  -2   1   2      403.14      373.59      3.35 o 
  -1   1   2     1676.29     1788.00     17.48 o 
   0   1   2     1041.99     1043.02     11.47 o 
   1   1   2      212.84      220.49      2.81 o 
   2   1   2       82.98       77.40      1.24 o 
   3   1   2       37.99       36.17      1.09 o 
   4   1   2      420.99      421.91      6.83 o 
   5   1   2       75.57       82.93      2.65 o 
   6   1   2       34.22       32.51      1.94 o 
   7   1   2        4.08        4.54      1.34 o 
   8   1   2       21.50       24.24      2.82 o 
   9   1   2        0.45       -1.29      1.71 o 
 -10   2   2        0.26       -1.95      2.10 o 
  -9   2   2        6.89        8.56      2.26 o 
  -8   2   2        0.00        0.36      1.06 o 
  -7   2   2        0.09       -0.60      0.75 o 
  -6   2   2      290.35      292.27      5.50 o 
  -5   2   2       60.57       62.44      1.54 o 
  -4   2   2       93.67       99.63      1.67 o 
  -3   2   2       58.02       63.34      0.98 o 
  -2   2   2     2088.75     2182.67     18.89 o 
  -1   2   2      538.06      581.94      6.85 o 
   0   2   2      703.61      725.27      9.33 o 
   1   2   2      626.29      615.21      7.16 o 
   2   2   2      144.26      149.64      2.30 o 
   3   2   2      135.94      143.29      2.33 o 
   4   2   2        0.07        0.27      0.58 o 
   5   2   2      224.20      235.19      5.41 o 
   6   2   2        8.88        9.78      1.35 o 
   7   2   2        1.60        0.83      1.39 o 
   8   2   2       12.38       10.83      2.19 o 
   9   2   2        0.44        0.38      2.76 o 
  -9   3   2       18.10       18.67      2.33 o 
  -8   3   2        0.67        1.93      1.11 o 
  -7   3   2      133.38      122.90      2.84 o 
  -6   3   2        8.21        5.93      0.81 o 
  -5   3   2       13.47       12.69      0.77 o 
  -4   3   2        2.67        5.03      0.48 o 
  -3   3   2      325.45      313.22      3.76 o 
  -2   3   2     2800.40     2655.53     30.48 o 
  -1   3   2      112.14      100.76      1.85 o 
   0   3   2      360.44      337.80      6.93 o 
   1   3   2     2131.98     2135.67     24.99 o 
   2   3   2      574.10      653.81      8.93 o 
   3   3   2       51.01       58.84      2.14 o 
   4   3   2      147.40      154.44      3.43 o 
   5   3   2       12.90       13.91      1.40 o 
   6   3   2        0.25       -0.95      0.95 o 
   7   3   2       33.05       30.48      2.83 o 
   8   3   2       10.12        9.52      2.15 o 
  -9   4   2       12.88       13.99      2.23 o 
  -8   4   2       31.62       32.96      2.29 o 
  -7   4   2        1.02        1.14      0.75 o 
  -6   4   2        1.78        0.58      0.54 o 
  -5   4   2        0.00        0.56      0.52 o 
  -4   4   2       17.02       12.69      0.77 o 
  -3   4   2      152.45      140.25      2.15 o 
  -2   4   2       55.66       46.73      1.33 o 
  -1   4   2      938.42      981.85     12.76 o 
   0   4   2      627.60      669.94     10.71 o 
   1   4   2       74.32       98.58      2.46 o 
   2   4   2       42.17       54.11      1.67 o 
   3   4   2       15.77       23.53      1.40 o 
   4   4   2        6.74        5.04      0.89 o 
   5   4   2        2.19        3.59      0.99 o 
   6   4   2        0.00       -0.95      1.09 o 
   7   4   2        1.00        0.39      1.44 o 
   8   4   2        2.95        3.08      2.29 o 
  -9   5   2       21.97       26.12      3.29 o 
  -8   5   2        1.33       -0.92      1.19 o 
  -7   5   2        8.75       11.54      1.51 o 
  -6   5   2        2.88        3.76      0.93 o 
  -5   5   2       77.66       77.86      2.02 o 
  -4   5   2       35.04       35.66      1.22 o 
  -3   5   2      385.59      405.40      5.30 o 
  -2   5   2       33.17       30.70      1.31 o 
  -1   5   2      349.92      336.05      5.52 o 
   0   5   2       94.94       85.89      2.11 o 
   1   5   2        0.11        1.22      0.73 o 
   2   5   2       18.04       10.83      0.96 o 
   3   5   2       37.63       39.65      2.05 o 
   4   5   2      318.01      320.74      7.31 o 
   5   5   2       62.28       66.27      4.23 o 
   6   5   2        8.38        8.28      2.15 o 
   7   5   2       21.39       21.55      3.52 o 
   8   5   2        1.51        2.57      1.66 o 
  -9   6   2        8.31        8.77      2.47 o 
  -8   6   2        0.52       -0.01      1.27 o 
  -7   6   2        0.34        0.28      1.13 o 
  -6   6   2       46.93       50.72      2.16 o 
  -5   6   2       53.76       56.29      1.97 o 
  -4   6   2       39.65       38.70      1.34 o 
  -3   6   2      171.79      162.74      2.79 o 
  -2   6   2       93.85       98.49      2.32 o 
  -1   6   2       54.04       62.75      1.94 o 
   0   6   2       77.42       98.35      2.47 o 
   1   6   2        5.30        3.86      0.85 o 
   2   6   2        5.09       10.57      1.26 o 
   3   6   2       28.60       27.29      1.94 o 
   4   6   2       24.75       30.09      3.07 o 
   5   6   2       21.80       16.47      2.31 o 
   6   6   2        7.78        4.16      1.97 o 
   7   6   2        3.17        5.47      2.22 o 
  -8   7   2        0.46       -0.39      1.41 o 
  -7   7   2        0.20       -0.27      1.13 o 
  -6   7   2       17.95       18.84      1.83 o 
  -5   7   2       46.48       44.70      2.08 o 
  -4   7   2      178.03      174.50      3.78 o 
  -3   7   2       20.45       21.32      1.22 o 
  -2   7   2      141.55      145.44      3.12 o 
  -1   7   2      148.02      151.18      3.40 o 
   0   7   2      104.27       86.04      3.35 o 
   1   7   2       56.54       58.90      2.24 o 
   2   7   2      183.01      180.03      6.55 o 
   3   7   2       45.89       43.42      2.48 o 
   4   7   2      125.81      113.67      4.63 o 
   5   7   2        0.62       -1.09      2.74 o 
   6   7   2        7.01        6.45      2.26 o 
   7   7   2        3.26        1.60      1.95 o 
  -8   8   2        1.44        3.32      1.83 o 
  -7   8   2       11.15       11.74      1.91 o 
  -6   8   2        4.15        1.37      1.18 o 
  -5   8   2        3.67        3.01      1.00 o 
  -4   8   2      188.00      193.52      4.20 o 
  -3   8   2      245.46      240.44      4.87 o 
  -2   8   2      262.38      251.42      5.52 o 
  -1   8   2       13.63       14.09      1.42 o 
   0   8   2      394.08      368.67      7.25 o 
   1   8   2      502.23      524.03      9.59 o 
   2   8   2       43.93       48.11      2.61 o 
   3   8   2        0.00        1.00      1.79 o 
   4   8   2        2.92        4.73      1.92 o 
   5   8   2        3.16        3.32      1.94 o 
   6   8   2        3.45        3.51      2.30 o 
  -7   9   2        0.09        0.60      1.57 o 
  -6   9   2       13.34        9.33      2.10 o 
  -5   9   2        0.01       -0.68      0.91 o 
  -4   9   2       41.12       33.89      1.86 o 
  -3   9   2       67.22       76.42      3.28 o 
  -2   9   2      123.79      123.16      3.29 o 
  -1   9   2      358.53      361.59      8.55 o 
   0   9   2       44.07       44.79      2.52 o 
   1   9   2       50.73       55.87      2.86 o 
   2   9   2       33.11       32.94      2.71 o 
   3   9   2        0.25       -0.58      1.50 o 
   4   9   2        0.08       -1.57      2.04 o 
   5   9   2        0.90        0.61      2.45 o 
  -6  10   2        5.35        8.62      1.93 o 
  -5  10   2       30.11       33.69      2.68 o 
  -4  10   2       34.66       34.11      2.27 o 
  -3  10   2       46.19       51.70      2.62 o 
  -2  10   2      152.96      147.94      3.85 o 
  -1  10   2        0.83        0.40      0.96 o 
   0  10   2        4.62        4.50      1.55 o 
   1  10   2       15.66       21.88      2.41 o 
   2  10   2       18.29       15.56      2.22 o 
   3  10   2       24.06       28.78      2.87 o 
   4  10   2        1.26        0.29      1.92 o 
  -5  11   2       28.62       30.90      2.90 o 
  -4  11   2       30.08       31.83      2.69 o 
  -3  11   2        4.79        3.11      1.53 o 
  -2  11   2        3.71        7.11      2.21 o 
  -1  11   2       15.86       16.25      1.92 o 
   0  11   2       37.42       38.00      2.44 o 
   1  11   2        3.89        6.12      1.49 o 
   2  11   2        8.51        6.47      1.89 o 
   3  11   2        8.71        7.21      2.07 o 
  -4  12   2        1.07        1.48      1.84 o 
  -3  12   2        9.75        8.97      1.92 o 
  -2  12   2        3.45        2.57      1.79 o 
  -1  12   2        1.07        0.66      2.01 o 
   0  12   2        0.02        2.90      1.70 o 
   1  12   2        0.01        2.55      1.38 o 
   2  12   2        0.16       -0.84      1.50 o 
   0 -14   3        0.14        1.87      2.09 o 
  -3 -13   3        4.53        2.67      1.49 o 
  -2 -13   3        5.46        6.69      1.76 o 
  -1 -13   3        1.42        3.51      1.40 o 
   0 -13   3       14.21       18.37      3.96 o 
   1 -13   3        9.41       10.57      2.13 o 
   2 -13   3        8.21        6.63      2.09 o 
   3 -13   3        0.59       -1.15      1.73 o 
   4 -13   3        0.15        0.46      2.10 o 
  -4 -12   3        0.45        0.57      1.17 o 
  -3 -12   3       11.43       12.62      1.64 o 
  -2 -12   3        6.85        7.12      1.38 o 
  -1 -12   3        0.05       -0.52      1.21 o 
   0 -12   3        3.87        4.42      1.18 o 
   1 -12   3        1.08        0.56      1.32 o 
   2 -12   3        9.77        6.45      1.81 o 
   3 -12   3        3.62        5.10      1.83 o 
   4 -12   3        0.54        1.26      1.58 o 
   5 -12   3        1.01       -0.41      1.55 o 
  -5 -11   3        1.30        1.05      1.17 o 
  -4 -11   3        3.96        5.20      1.27 o 
  -3 -11   3       10.31        8.67      1.53 o 
  -2 -11   3        1.37        0.72      1.00 o 
  -1 -11   3       74.28       61.80      2.57 o 
   0 -11   3       65.90       60.64      2.51 o 
   1 -11   3       34.96       35.54      1.94 o 
   2 -11   3        0.24        0.60      1.22 o 
   3 -11   3       78.43       76.56      3.51 o 
   4 -11   3        3.93        5.45      1.86 o 
   5 -11   3        0.59       -1.28      1.61 o 
   6 -11   3        0.50       -0.50      1.59 o 
  -6 -10   3        6.99        6.15      1.38 o 
  -5 -10   3        0.39        1.16      1.07 o 
  -4 -10   3        1.16        2.56      1.02 o 
  -3 -10   3       24.09       22.99      1.72 o 
  -2 -10   3      110.36       92.63      3.01 o 
  -1 -10   3      118.07      112.19      4.10 o 
   0 -10   3        0.83        0.11      0.78 o 
   1 -10   3        5.84        4.68      0.97 o 
   2 -10   3       30.56       33.78      3.61 o 
   3 -10   3       16.50       17.82      1.97 o 
   4 -10   3        0.02        1.52      1.31 o 
   5 -10   3        0.06       -0.62      1.24 o 
   6 -10   3        8.69        9.93      2.03 o 
   7 -10   3        1.18        5.18      2.74 o 
  -7  -9   3        5.48        7.59      2.49 o 
  -6  -9   3        0.00        1.58      1.23 o 
  -5  -9   3        1.51        3.37      1.19 o 
  -4  -9   3       59.69       52.44      2.55 o 
  -3  -9   3        2.57        0.80      0.73 o 
  -2  -9   3       22.37       18.98      1.24 o 
  -1  -9   3       32.06       33.08      1.53 o 
   0  -9   3        7.94       10.86      0.96 o 
   1  -9   3        2.34        3.89      0.83 o 
   2  -9   3       10.95       12.06      1.33 o 
   3  -9   3        1.34        2.30      1.13 o 
   4  -9   3        8.83       11.06      1.70 o 
   5  -9   3       16.86       17.24      2.01 o 
   6  -9   3        0.20       -1.22      1.28 o 
   7  -9   3       20.33       16.94      2.42 o 
  -8  -8   3        0.78       -0.06      1.85 o 
  -7  -8   3       31.38       39.74      2.71 o 
  -6  -8   3       23.74       20.40      2.50 o 
  -5  -8   3       26.55       23.70      1.94 o 
  -4  -8   3       63.21       61.49      2.87 o 
  -3  -8   3        3.00        4.31      0.78 o 
  -2  -8   3      121.55      108.35      2.44 o 
  -1  -8   3      383.76      380.86      6.29 o 
   0  -8   3       22.15       24.09      1.31 o 
   1  -8   3        0.84        0.38      0.51 o 
   2  -8   3       59.46       59.94      2.17 o 
   3  -8   3       15.98       20.48      1.32 o 
   4  -8   3        0.65        1.05      0.59 o 
   5  -8   3       25.48       29.64      2.08 o 
   6  -8   3       18.64       17.91      2.55 o 
   7  -8   3        0.26        2.27      1.56 o 
   8  -8   3        2.17        2.69      2.12 o 
  -8  -7   3        0.25        0.63      1.33 o 
  -7  -7   3        2.14        4.45      1.44 o 
  -6  -7   3        0.06        0.62      1.02 o 
  -5  -7   3       12.60       13.81      1.61 o 
  -4  -7   3       35.19       35.14      1.57 o 
  -3  -7   3       47.88       45.76      1.41 o 
  -2  -7   3      193.94      220.18      3.50 o 
  -1  -7   3        2.62        2.14      0.55 o 
   0  -7   3      640.97      632.42      9.34 o 
   1  -7   3        0.34        0.73      0.41 o 
   2  -7   3       87.39       87.36      2.75 o 
   3  -7   3       72.42       71.41      2.28 o 
   4  -7   3        6.12        5.22      0.70 o 
   5  -7   3       19.12       21.96      2.55 o 
   6  -7   3       22.61       21.56      2.14 o 
   7  -7   3       20.77       23.01      2.41 o 
   8  -7   3        4.47        4.39      1.83 o 
  -8  -6   3        8.20        8.37      1.52 o 
  -7  -6   3       47.80       47.44      2.20 o 
  -6  -6   3        2.41        1.93      0.88 o 
  -5  -6   3       54.56       54.29      1.94 o 
  -4  -6   3        0.35        0.52      0.56 o 
  -3  -6   3      381.53      386.89      5.55 o 
  -2  -6   3      243.51      249.01      3.28 o 
  -1  -6   3      176.49      230.08      3.40 o 
   0  -6   3      632.89      644.84      7.20 o 
   1  -6   3       55.61       52.86      1.40 o 
   2  -6   3       31.34       38.81      1.25 o 
   3  -6   3       56.32       52.79      1.52 o 
   4  -6   3       51.74       58.57      2.49 o 
   5  -6   3       10.38        9.21      1.20 o 
   6  -6   3        6.43        3.97      1.23 o 
   7  -6   3        0.00       -0.17      1.30 o 
   8  -6   3        0.15       -1.43      1.43 o 
  -9  -5   3        6.31        7.55      1.76 o 
  -8  -5   3        0.60        1.04      1.26 o 
  -7  -5   3        0.79        0.41      0.95 o 
  -6  -5   3       10.77        9.73      1.00 o 
  -5  -5   3       89.28       93.84      2.75 o 
  -4  -5   3       45.50       53.99      1.30 o 
  -3  -5   3      263.46      276.51      3.96 o 
  -2  -5   3     1607.86     1713.38     18.87 o 
  -1  -5   3      292.34      288.18      3.67 o 
   0  -5   3      208.35      210.73      2.70 o 
   1  -5   3        0.54        0.37      0.30 o 
   2  -5   3      119.53      115.53      2.07 o 
   3  -5   3      114.61      127.54      2.43 o 
   4  -5   3       30.41       28.55      1.36 o 
   5  -5   3       61.00       67.47      2.29 o 
   6  -5   3        1.84        2.68      1.11 o 
   7  -5   3       27.71       32.55      2.51 o 
   8  -5   3        1.53        0.47      1.46 o 
  -9  -4   3        3.10        2.85      1.58 o 
  -8  -4   3       37.39       31.94      2.53 o 
  -7  -4   3       17.90       17.40      1.52 o 
  -6  -4   3      157.07      145.70      3.48 o 
  -5  -4   3      156.19      153.92      3.44 o 
  -4  -4   3      174.75      170.20      2.78 o 
  -3  -4   3      234.28      246.02      3.11 o 
  -2  -4   3      261.69      256.79      3.10 o 
  -1  -4   3      941.67     1019.56     10.19 o 
   0  -4   3     1745.88     1708.59     15.45 o 
   1  -4   3      776.63      787.75      8.95 o 
   2  -4   3      167.06      169.45      2.89 o 
   3  -4   3      273.22      283.75      4.50 o 
   4  -4   3        7.73        5.98      0.78 o 
   5  -4   3        6.05        5.35      0.98 o 
   6  -4   3        9.15        9.75      1.75 o 
   7  -4   3        2.28        1.07      1.25 o 
   8  -4   3       14.75       12.37      2.07 o 
   9  -4   3        7.52        5.12      2.54 o 
  -9  -3   3        0.15       -1.21      1.21 o 
  -8  -3   3        0.79       -0.12      1.00 o 
  -7  -3   3        2.80        3.45      1.30 o 
  -6  -3   3        4.12        2.35      0.98 o 
  -5  -3   3        4.09        3.34      0.59 o 
  -4  -3   3      286.87      308.31      4.26 o 
  -3  -3   3     1099.54     1168.73     12.97 o 
  -2  -3   3       66.08       65.83      1.04 o 
  -1  -3   3      717.06      625.15      6.03 o 
   0  -3   3      329.25      325.18      3.45 o 
   1  -3   3     1098.12     1086.95     12.10 o 
   2  -3   3     1267.72     1386.88     17.53 o 
   3  -3   3     1414.22     1455.61     17.36 o 
   4  -3   3       12.28       13.01      0.95 o 
   5  -3   3        1.20        2.27      0.81 o 
   6  -3   3       25.90       22.21      1.56 o 
   7  -3   3       58.03       59.86      4.34 o 
   8  -3   3       56.02       58.02      3.93 o 
   9  -3   3        0.16       -0.96      1.77 o 
  -9  -2   3        2.68        1.99      1.39 o 
  -8  -2   3       15.53       17.75      1.80 o 
  -7  -2   3        0.22       -0.70      0.72 o 
  -6  -2   3        0.67        0.29      0.56 o 
  -5  -2   3       17.14       22.51      1.10 o 
  -4  -2   3       39.74       37.81      0.96 o 
  -3  -2   3       96.28       94.58      1.47 o 
  -2  -2   3     1277.92     1229.61     12.21 o 
  -1  -2   3     1150.97     1122.27     10.67 o 
   0  -2   3      625.85      545.33      5.51 o 
   1  -2   3     3320.75     3278.52     35.39 o 
   2  -2   3       53.30       48.04      1.22 o 
   3  -2   3      118.74      114.41      2.09 o 
   4  -2   3       16.07       14.49      0.91 o 
   5  -2   3       20.13       20.21      1.34 o 
   6  -2   3        0.19        0.51      0.84 o 
   7  -2   3        1.63       -0.05      1.37 o 
   8  -2   3        5.96        7.66      2.07 o 
   9  -2   3        0.10        1.60      1.98 o 
 -10  -1   3       12.46        9.58      2.05 o 
  -9  -1   3        5.86        3.88      1.43 o 
  -8  -1   3        9.95        7.86      1.34 o 
  -7  -1   3        7.07        6.44      0.91 o 
  -6  -1   3       15.25       12.27      0.93 o 
  -5  -1   3       91.75       86.47      1.78 o 
  -4  -1   3      204.73      196.59      2.71 o 
  -3  -1   3       80.47       74.05      1.14 o 
  -2  -1   3     1827.05     1609.88     17.34 o 
  -1  -1   3       17.00       10.87      0.71 o 
   0  -1   3     4069.91     4103.48     44.44 o 
   1  -1   3     5270.83     5102.88     52.06 o 
   2  -1   3       11.93       12.45      0.60 o 
   3  -1   3        9.77        7.09      0.58 o 
   4  -1   3       18.98       23.42      1.04 o 
   5  -1   3       66.28       61.55      2.77 o 
   6  -1   3       48.53       50.06      3.42 o 
   7  -1   3        2.50        3.39      1.48 o 
   8  -1   3        2.78        3.71      1.81 o 
   9  -1   3        0.96       -1.81      1.81 o 
 -10   0   3        0.19       -1.65      1.92 o 
  -9   0   3       28.13       34.60      2.46 o 
  -8   0   3       18.55       15.15      1.53 o 
  -7   0   3        6.71        4.91      0.88 o 
  -6   0   3        0.01        1.06      0.58 o 
  -5   0   3       43.44       49.64      1.31 o 
  -4   0   3        1.39        1.08      0.36 o 
  -3   0   3       49.16       40.72      0.80 o 
  -2   0   3      938.56     1000.19      9.44 o 
  -1   0   3      903.42      920.21     13.67 o 
   0   0   3     4933.63     4919.52     52.99 o 
   1   0   3      500.71      491.19      5.37 o 
   2   0   3      616.50      596.08      7.37 o 
   3   0   3       35.04       44.25      1.20 o 
   4   0   3       50.14       52.39      1.62 o 
   5   0   3        7.18        5.56      1.25 o 
   6   0   3        7.47        3.88      1.12 o 
   7   0   3        1.98        4.03      1.70 o 
   8   0   3       10.30        9.89      2.20 o 
   9   0   3        0.77        3.58      2.51 o 
 -10   1   3        0.13       -1.46      1.85 o 
  -9   1   3       12.45       13.51      1.84 o 
  -8   1   3       15.57       16.27      1.86 o 
  -7   1   3      119.31      126.62      2.96 o 
  -6   1   3       39.28       35.61      1.36 o 
  -5   1   3      149.63      155.56      2.47 o 
  -4   1   3      147.94      134.51      1.94 o 
  -3   1   3      454.78      465.60      4.52 o 
  -2   1   3      741.80      746.68      7.19 o 
  -1   1   3       15.23        0.19      0.21 o 
   0   1   3       26.15       40.39      0.85 o 
   1   1   3       21.70       20.77      0.86 o 
   2   1   3      291.56      320.91      4.09 o 
   3   1   3       30.28       37.97      1.28 o 
   4   1   3      262.49      252.58      4.70 o 
   5   1   3      328.34      333.72      6.65 o 
   6   1   3       20.38       19.90      1.71 o 
   7   1   3       16.40       16.79      3.27 o 
   8   1   3        4.44        4.45      1.93 o 
 -10   2   3        3.86        2.37      2.03 o 
  -9   2   3        8.66        9.96      2.25 o 
  -8   2   3      118.55      118.39      3.46 o 
  -7   2   3       81.89       81.39      2.39 o 
  -6   2   3       19.97       18.09      1.07 o 
  -5   2   3      157.37      138.22      2.34 o 
  -4   2   3       24.17       28.71      0.75 o 
  -3   2   3       33.65       22.08      0.66 o 
  -2   2   3      349.56      376.13      3.91 o 
  -1   2   3       64.65       46.75      0.97 o 
   0   2   3      865.98      819.98      9.80 o 
   1   2   3       40.28       41.26      1.24 o 
   2   2   3      533.13      582.54      6.97 o 
   3   2   3       32.90       31.90      1.81 o 
   4   2   3        1.31        1.77      0.74 o 
   5   2   3       74.80       81.06      2.82 o 
   6   2   3        8.55        6.77      1.28 o 
   7   2   3        7.86        3.36      2.07 o 
   8   2   3        1.53        4.03      1.86 o 
  -9   3   3        3.48        2.63      1.81 o 
  -8   3   3       18.73       21.11      1.65 o 
  -7   3   3        0.18       -0.60      0.76 o 
  -6   3   3        0.00        0.82      0.54 o 
  -5   3   3        7.63        5.84      0.68 o 
  -4   3   3       88.32       79.90      1.41 o 
  -3   3   3       87.26       90.12      1.43 o 
  -2   3   3       84.79      116.05      1.97 o 
  -1   3   3        0.85        4.00      0.43 o 
   0   3   3     1514.00     1583.77     32.03 o 
   1   3   3      509.39      554.34      7.64 o 
   2   3   3       34.37       37.32      1.40 o 
   3   3   3       48.55       49.57      1.59 o 
   4   3   3       15.05       15.25      1.69 o 
   5   3   3       18.94       20.22      1.92 o 
   6   3   3        7.84        5.86      2.04 o 
   7   3   3       11.74       10.83      3.19 o 
   8   3   3        2.85        1.38      1.73 o 
  -9   4   3        5.07        3.08      2.04 o 
  -8   4   3        6.76        6.20      1.44 o 
  -7   4   3       18.75       18.68      1.69 o 
  -6   4   3        0.49       -0.23      0.64 o 
  -5   4   3        5.01        6.39      0.77 o 
  -4   4   3      123.52      122.99      2.49 o 
  -3   4   3      580.08      629.97      7.08 o 
  -2   4   3      102.76      103.34      2.07 o 
  -1   4   3       41.71       44.20      1.38 o 
   0   4   3        2.61        3.26      0.61 o 
   1   4   3      358.33      341.12      5.63 o 
   2   4   3       36.25       36.01      1.72 o 
   3   4   3        7.19        4.47      0.88 o 
   4   4   3      194.36      202.47      4.74 o 
   5   4   3        1.30        2.29      0.93 o 
   6   4   3      121.12      135.46      4.60 o 
   7   4   3        2.30        2.01      1.42 o 
   8   4   3        2.96        3.66      1.80 o 
  -9   5   3        2.64        6.00      2.20 o 
  -8   5   3        0.91        1.83      1.23 o 
  -7   5   3       15.53       14.96      1.64 o 
  -6   5   3        8.54        8.75      1.12 o 
  -5   5   3        3.86        3.03      1.08 o 
  -4   5   3       34.58       29.52      1.20 o 
  -3   5   3       87.96       92.30      1.98 o 
  -2   5   3       49.54       48.95      1.60 o 
  -1   5   3        7.51        9.84      0.85 o 
   0   5   3        0.61        0.10      0.50 o 
   1   5   3      391.15      453.91      8.04 o 
   2   5   3      157.28      155.48      3.73 o 
   3   5   3       10.52       12.82      1.44 o 
   4   5   3        9.76       10.48      1.46 o 
   5   5   3       77.76       73.26      4.70 o 
   6   5   3       18.56       21.64      2.59 o 
   7   5   3        0.37       -0.85      1.63 o 
  -9   6   3        0.48       -0.83      1.83 o 
  -8   6   3        3.10        3.20      1.40 o 
  -7   6   3        0.23        0.64      1.16 o 
  -6   6   3       36.08       32.72      2.04 o 
  -5   6   3      120.77      118.82      2.79 o 
  -4   6   3      135.85      149.65      2.74 o 
  -3   6   3       93.03       80.64      1.89 o 
  -2   6   3       10.55       10.19      0.90 o 
  -1   6   3       27.11       29.79      1.82 o 
   0   6   3       34.47       25.33      1.32 o 
   1   6   3        6.85        3.97      1.19 o 
   2   6   3       25.33       26.74      1.87 o 
   3   6   3        0.93       -0.40      1.05 o 
   4   6   3      200.85      186.61      6.16 o 
   5   6   3       26.00       33.18      3.48 o 
   6   6   3        2.24        0.69      1.94 o 
   7   6   3        0.03        0.17      1.96 o 
  -8   7   3        1.34       -0.82      1.43 o 
  -7   7   3        1.22        1.92      1.23 o 
  -6   7   3       45.58       49.34      2.50 o 
  -5   7   3       14.05       16.00      1.28 o 
  -4   7   3       13.44       13.86      1.17 o 
  -3   7   3       71.06       75.21      2.06 o 
  -2   7   3       12.16       13.91      1.10 o 
  -1   7   3       35.54       37.62      1.69 o 
   0   7   3        5.44        3.86      0.86 o 
   1   7   3       43.34       40.87      2.26 o 
   2   7   3      283.94      294.05      7.01 o 
   3   7   3       44.97       49.45      3.16 o 
   4   7   3        2.14        2.18      1.75 o 
   5   7   3        9.17        7.42      4.44 o 
   6   7   3        1.58        0.46      1.73 o 
  -8   8   3        5.61        3.55      2.16 o 
  -7   8   3        2.74       -0.42      1.27 o 
  -6   8   3        1.99        2.40      1.24 o 
  -5   8   3        7.95        6.39      1.17 o 
  -4   8   3       29.72       29.06      1.70 o 
  -3   8   3        0.19        0.41      0.96 o 
  -2   8   3        0.04       -0.22      1.04 o 
  -1   8   3      186.88      178.08      4.43 o 
   0   8   3      152.06      134.34      3.95 o 
   1   8   3      152.83      152.79      5.45 o 
   2   8   3        4.83        4.80      1.51 o 
   3   8   3       73.25       71.63      4.71 o 
   4   8   3        1.50       -0.50      1.57 o 
   5   8   3        0.68        1.42      1.78 o 
   6   8   3        0.34        0.75      2.69 o 
  -7   9   3       11.54       15.26      2.33 o 
  -6   9   3        0.43       -0.21      1.27 o 
  -5   9   3        1.04        0.32      1.01 o 
  -4   9   3      225.33      241.39      5.09 o 
  -3   9   3       13.09       13.01      1.60 o 
  -2   9   3       74.43       87.15      3.52 o 
  -1   9   3       88.50       97.97      3.69 o 
   0   9   3        0.36        1.50      1.26 o 
   1   9   3        2.50       -0.47      1.15 o 
   2   9   3        0.41       -0.52      1.24 o 
   3   9   3        0.10       -0.28      1.68 o 
   4   9   3        7.71        7.65      2.47 o 
   5   9   3        2.45        2.26      2.06 o 
  -6  10   3        1.48        0.53      1.53 o 
  -5  10   3        0.00       -0.16      1.25 o 
  -4  10   3       50.72       44.39      2.43 o 
  -3  10   3        0.14        0.50      1.19 o 
  -2  10   3       18.52       16.20      2.53 o 
  -1  10   3       28.54       32.65      2.87 o 
   0  10   3        0.01        1.02      1.42 o 
   1  10   3       14.10       18.15      2.94 o 
   2  10   3        7.96        7.05      2.15 o 
   3  10   3        3.51        5.40      1.85 o 
   4  10   3        0.28        0.21      2.01 o 
  -5  11   3        1.17        1.65      1.64 o 
  -4  11   3        4.46        4.10      1.62 o 
  -3  11   3        0.08       -0.54      1.31 o 
  -2  11   3        3.47        2.90      1.83 o 
  -1  11   3       15.91       16.59      2.47 o 
   0  11   3       22.48       24.03      2.88 o 
   1  11   3       14.36       16.57      5.93 o 
   2  11   3       10.29       21.25      2.81 o 
  -3  12   3        0.01        0.71      1.56 o 
  -2  12   3        0.72       -0.29      1.44 o 
  -1  12   3        0.02       -1.60      1.60 o 
   0  12   3        0.69       -0.30      1.70 o 
   0 -14   4        8.56        8.20      2.15 o 
   1 -14   4        4.98        5.53      2.98 o 
  -3 -13   4        0.01        0.23      1.23 o 
  -2 -13   4        0.46       -1.08      1.08 o 
  -1 -13   4       12.45       14.03      1.73 o 
   0 -13   4        8.03        8.15      1.83 o 
   1 -13   4        3.41        4.37      2.01 o 
   2 -13   4        0.80        0.30      1.56 o 
   3 -13   4       12.66       15.64      2.64 o 
  -5 -12   4        2.68        2.43      1.70 o 
  -4 -12   4        4.87        3.06      1.26 o 
  -3 -12   4        1.61        2.35      1.13 o 
  -2 -12   4        0.47        1.82      1.12 o 
  -1 -12   4        0.00        0.62      1.04 o 
   0 -12   4        9.30       11.85      1.50 o 
   1 -12   4      122.66      127.80      4.52 o 
   2 -12   4        7.73        5.30      1.57 o 
   3 -12   4        0.59       -0.92      1.78 o 
   4 -12   4        2.69        3.30      1.91 o 
   5 -12   4        1.64        0.26      1.58 o 
  -6 -11   4        0.05       -0.96      1.31 o 
  -5 -11   4        0.05       -0.09      1.05 o 
  -4 -11   4        1.76        1.25      1.04 o 
  -3 -11   4       17.06       20.29      2.36 o 
  -2 -11   4       14.55       13.79      1.51 o 
  -1 -11   4       10.02       11.74      1.38 o 
   0 -11   4       79.86       72.31      2.69 o 
   1 -11   4       20.44       24.93      2.12 o 
   2 -11   4       24.93       22.01      2.11 o 
   3 -11   4       13.48       15.23      1.98 o 
   4 -11   4       18.31       16.59      2.38 o 
   5 -11   4       18.49       17.24      2.26 o 
   6 -11   4        0.06       -1.27      1.55 o 
  -6 -10   4        1.53        1.37      1.12 o 
  -5 -10   4        4.66        5.33      1.20 o 
  -4 -10   4        2.28        2.66      0.98 o 
  -3 -10   4        4.11        3.64      1.12 o 
  -2 -10   4        2.94        1.30      0.86 o 
  -1 -10   4        2.23        1.09      0.82 o 
   0 -10   4        1.62        0.89      0.83 o 
   1 -10   4        0.20       -0.26      0.99 o 
   2 -10   4        8.87        9.18      1.58 o 
   3 -10   4        0.07       -0.71      1.07 o 
   4 -10   4       48.52       50.74      2.98 o 
   5 -10   4       17.00       15.34      3.11 o 
   6 -10   4       11.28       14.09      2.91 o 
  -7  -9   4        0.80        0.11      1.28 o 
  -6  -9   4        0.23        0.84      1.14 o 
  -5  -9   4        5.04        2.32      1.02 o 
  -4  -9   4       84.79       77.02      2.67 o 
  -3  -9   4       57.92       55.77      2.63 o 
  -2  -9   4        1.65        0.60      0.62 o 
  -1  -9   4       42.76       44.61      1.73 o 
   0  -9   4       92.20       86.74      2.64 o 
   1  -9   4        8.27        7.92      1.02 o 
   2  -9   4      143.87      153.02      6.75 o 
   3  -9   4       17.59       17.97      1.29 o 
   4  -9   4       41.13       48.31      3.17 o 
   5  -9   4        0.76        1.07      1.10 o 
   6  -9   4        3.18        1.58      1.51 o 
   7  -9   4        0.03       -1.68      1.68 o 
  -8  -8   4        6.64        9.40      3.53 o 
  -7  -8   4        0.00        0.13      1.25 o 
  -6  -8   4        0.79        2.08      1.13 o 
  -5  -8   4        0.09       -0.54      0.93 o 
  -4  -8   4       30.37       29.35      1.40 o 
  -3  -8   4       11.38        9.65      0.90 o 
  -2  -8   4      110.60      124.83      2.73 o 
  -1  -8   4       18.33       21.89      1.10 o 
   0  -8   4      352.01      389.82      5.45 o 
   1  -8   4       14.25       13.77      1.03 o 
   2  -8   4      266.95      260.31      4.15 o 
   3  -8   4       10.96       10.60      1.02 o 
   4  -8   4       15.08       15.32      1.34 o 
   5  -8   4       14.15       16.89      1.73 o 
   6  -8   4        0.25        2.06      1.40 o 
   7  -8   4        8.63       14.22      3.24 o 
  -8  -7   4        0.44        0.70      1.29 o 
  -7  -7   4        0.00        0.31      1.12 o 
  -6  -7   4       34.82       31.56      2.24 o 
  -5  -7   4        3.71        1.96      0.83 o 
  -4  -7   4      157.63      149.51      3.86 o 
  -3  -7   4        0.28        0.21      0.49 o 
  -2  -7   4       10.07       11.00      0.70 o 
  -1  -7   4       15.67       19.22      0.82 o 
   0  -7   4        8.78        8.40      0.66 o 
   1  -7   4       35.41       37.68      1.37 o 
   2  -7   4        8.48       11.17      0.86 o 
   3  -7   4       15.83       14.64      1.35 o 
   4  -7   4        4.52        4.70      0.82 o 
   5  -7   4        2.00        0.83      1.00 o 
   6  -7   4        0.47       -0.32      1.23 o 
   7  -7   4        0.15       -0.76      1.40 o 
   8  -7   4        0.08       -1.53      1.82 o 
  -9  -6   4        8.79        9.05      1.95 o 
  -8  -6   4        0.57        1.20      1.17 o 
  -7  -6   4        0.01        0.31      0.88 o 
  -6  -6   4        5.22        4.96      0.98 o 
  -5  -6   4      119.96      107.76      2.67 o 
  -4  -6   4       49.51       52.61      2.12 o 
  -3  -6   4      280.08      267.35      3.91 o 
  -2  -6   4        0.27       -0.31      0.31 o 
  -1  -6   4       35.50       30.52      0.97 o 
   0  -6   4       39.84       41.32      0.93 o 
   1  -6   4        2.12        3.40      0.49 o 
   2  -6   4      201.51      194.07      3.59 o 
   3  -6   4       56.49       65.89      1.79 o 
   4  -6   4      164.16      172.52      3.07 o 
   5  -6   4        1.07        0.28      0.97 o 
   6  -6   4        0.23        0.30      1.12 o 
   7  -6   4        6.34        5.01      1.64 o 
   8  -6   4        2.81        4.27      1.78 o 
  -9  -5   4        3.80        4.93      1.64 o 
  -8  -5   4       11.48        8.96      1.56 o 
  -7  -5   4        6.84        4.57      1.11 o 
  -6  -5   4        1.63        2.32      0.70 o 
  -5  -5   4        5.33        6.70      0.67 o 
  -4  -5   4       47.33       50.28      1.27 o 
  -3  -5   4      178.32      218.22      3.20 o 
  -2  -5   4      596.61      619.68      7.64 o 
  -1  -5   4        9.19       12.64      0.57 o 
   0  -5   4       92.68       87.68      1.28 o 
   1  -5   4      103.19      120.24      1.95 o 
   2  -5   4      706.17      677.03     10.93 o 
   3  -5   4      552.96      522.68      8.19 o 
   4  -5   4       67.39       66.18      2.05 o 
   5  -5   4       27.64       24.50      1.73 o 
   6  -5   4        5.56        3.67      1.22 o 
   7  -5   4       14.44       14.70      1.91 o 
   8  -5   4       36.50       35.55      2.91 o 
  -9  -4   4        3.39        3.17      1.49 o 
  -8  -4   4       12.38       16.38      2.84 o 
  -7  -4   4        6.86        5.32      1.14 o 
  -6  -4   4      141.87      136.25      3.08 o 
  -5  -4   4      106.66      110.88      2.17 o 
  -4  -4   4       39.19       41.95      1.34 o 
  -3  -4   4       69.49       76.16      1.38 o 
  -2  -4   4       26.30       26.27      0.71 o 
  -1  -4   4       23.83       19.37      0.54 o 
   0  -4   4       31.94       28.73      0.69 o 
   1  -4   4      638.03      680.66      7.84 o 
   2  -4   4        1.53        1.22      0.43 o 
   3  -4   4      357.40      360.33      5.95 o 
   4  -4   4      356.39      355.50      5.63 o 
   5  -4   4      236.76      241.64      4.81 o 
   6  -4   4        1.09        0.67      1.17 o 
   7  -4   4        5.54        3.50      1.38 o 
   8  -4   4        1.21        2.89      1.55 o 
  -9  -3   4        7.58        5.38      2.09 o 
  -8  -3   4       40.34       42.50      2.45 o 
  -7  -3   4      162.23      145.81      3.42 o 
  -6  -3   4        0.64        1.18      0.57 o 
  -5  -3   4       15.17       12.99      0.77 o 
  -4  -3   4      262.96      261.23      3.92 o 
  -3  -3   4     1861.83     1988.91     21.48 o 
  -2  -3   4      154.70      146.78      2.12 o 
  -1  -3   4        9.38       10.49      0.33 o 
   0  -3   4        9.60       11.00      0.37 o 
   1  -3   4      318.94      300.34      3.97 o 
   2  -3   4       74.66       66.88      1.46 o 
   3  -3   4       20.75       20.09      0.94 o 
   4  -3   4       35.33       35.71      1.66 o 
   5  -3   4        1.09        0.96      0.74 o 
   6  -3   4        8.00        7.87      1.28 o 
   7  -3   4        3.18        3.12      1.60 o 
   8  -3   4        2.59        2.25      1.70 o 
 -10  -2   4       15.65       21.06      2.37 o 
  -9  -2   4        1.00       -0.18      1.29 o 
  -8  -2   4       12.05        8.56      1.33 o 
  -7  -2   4        6.36        7.59      1.02 o 
  -6  -2   4        2.33        0.81      0.53 o 
  -5  -2   4        2.29        2.56      0.48 o 
  -4  -2   4       40.67       58.76      1.26 o 
  -3  -2   4      454.98      533.68      5.74 o 
  -2  -2   4      508.42      532.13      6.75 o 
  -1  -2   4        0.13        0.71      0.21 o 
   0  -2   4     4083.61     3940.32     42.41 o 
   1  -2   4      958.05     1024.85     11.43 o 
   2  -2   4       60.28       59.13      1.41 o 
   3  -2   4      397.96      367.49      5.09 o 
   4  -2   4       65.61       63.80      1.80 o 
   5  -2   4        0.24       -0.49      0.67 o 
   6  -2   4        6.32        5.32      1.12 o 
   7  -2   4        0.27       -1.46      1.46 o 
   8  -2   4        0.74        3.24      1.73 o 
 -10  -1   4        0.26       -1.44      1.51 o 
  -9  -1   4        1.39        1.23      1.35 o 
  -8  -1   4        4.50        3.88      1.15 o 
  -7  -1   4       19.27       18.42      1.31 o 
  -6  -1   4       12.36       10.38      0.79 o 
  -5  -1   4        1.75        1.14      0.44 o 
  -4  -1   4      987.36     1043.11     12.30 o 
  -3  -1   4      298.99      292.95      3.50 o 
  -2  -1   4      291.56      208.61      3.11 o 
  -1  -1   4      436.25      506.77     12.39 o 
   0  -1   4     5463.41     5405.90     58.09 o 
   1  -1   4        3.04        5.23      0.39 o 
   2  -1   4        2.61        1.45      0.36 o 
   3  -1   4       92.79      102.29      1.98 o 
   4  -1   4       41.24       34.50      1.35 o 
   5  -1   4        7.93        8.84      1.22 o 
   6  -1   4        0.67        1.06      1.11 o 
   7  -1   4       16.21       16.22      2.34 o 
   8  -1   4        0.74       -1.64      1.64 o 
 -10   0   4        0.01       -0.49      1.82 o 
  -9   0   4        2.45        1.82      1.35 o 
  -8   0   4       26.16       27.86      3.31 o 
  -7   0   4       56.89       56.68      1.82 o 
  -6   0   4       39.14       45.95      1.37 o 
  -5   0   4      241.26      247.91      3.62 o 
  -4   0   4       21.62       11.71      0.61 o 
  -3   0   4      949.76     1024.19     10.18 o 
  -2   0   4      224.60      249.42      2.98 o 
  -1   0   4       17.79       14.18      0.49 o 
   0   0   4      306.88      313.67      3.94 o 
   1   0   4      259.81      267.26      3.18 o 
   2   0   4       15.33       15.56      0.82 o 
   3   0   4       38.84       34.72      1.26 o 
   4   0   4      141.51      142.49      3.20 o 
   5   0   4       50.25       51.28      2.23 o 
   6   0   4        4.43        2.19      1.24 o 
   7   0   4       80.65       93.72      4.54 o 
   8   0   4        2.59        3.91      2.26 o 
 -10   1   4        0.03        1.23      1.94 o 
  -9   1   4        0.35        0.12      1.24 o 
  -8   1   4        0.63       -0.23      0.94 o 
  -7   1   4       18.77       17.98      1.17 o 
  -6   1   4      285.36      302.45      4.55 o 
  -5   1   4      286.91      306.53      4.70 o 
  -4   1   4      197.97      197.54      2.87 o 
  -3   1   4       38.76       50.98      1.09 o 
  -2   1   4       20.07       28.74      0.69 o 
  -1   1   4       88.06       90.58      1.40 o 
   0   1   4       37.61       28.77      0.72 o 
   1   1   4      260.48      282.74      4.00 o 
   2   1   4       99.38       97.37      2.02 o 
   3   1   4       88.07       92.97      2.57 o 
   4   1   4        2.21        1.21      0.60 o 
   5   1   4        5.58        8.00      1.22 o 
   6   1   4        3.42        1.01      1.19 o 
   7   1   4        0.98       -0.10      1.47 o 
   8   1   4        0.08        0.26      2.08 o 
 -10   2   4        0.06       -0.10      2.58 o 
  -9   2   4        6.60        8.23      2.07 o 
  -8   2   4        4.44        2.13      1.05 o 
  -7   2   4       17.60       16.17      1.24 o 
  -6   2   4      102.10       96.00      2.24 o 
  -5   2   4       90.73       96.06      1.85 o 
  -4   2   4       56.09       64.31      1.28 o 
  -3   2   4      404.16      456.84      4.95 o 
  -2   2   4       46.44       51.94      1.04 o 
  -1   2   4       41.58       35.86      0.93 o 
   0   2   4       12.99       10.22      0.52 o 
   1   2   4      129.82      156.94      3.23 o 
   2   2   4      219.11      262.83      3.81 o 
   3   2   4      126.96      150.27      2.83 o 
   4   2   4      126.55      133.88      2.83 o 
   5   2   4        3.28        4.07      1.05 o 
   6   2   4        3.28        3.09      2.26 o 
   7   2   4        7.78       11.76      2.20 o 
   8   2   4       17.42       20.06      2.80 o 
  -9   3   4        2.45        0.48      1.72 o 
  -8   3   4        0.95        1.09      1.32 o 
  -7   3   4        2.50        2.12      0.90 o 
  -6   3   4        0.54       -0.32      0.66 o 
  -5   3   4        7.04        6.26      0.77 o 
  -4   3   4      346.28      375.41      4.80 o 
  -3   3   4      160.97      155.65      2.05 o 
  -2   3   4      561.73      559.99      7.07 o 
  -1   3   4      189.76      199.62      3.42 o 
   0   3   4       23.87       20.90      0.82 o 
   1   3   4        6.82        9.54      0.86 o 
   2   3   4      607.63      663.25     11.00 o 
   3   3   4       17.99       19.44      1.09 o 
   4   3   4        6.53        5.29      0.95 o 
   5   3   4        0.05       -0.02      0.95 o 
   6   3   4       78.18       87.19      5.66 o 
   7   3   4        8.31        6.00      1.78 o 
   8   3   4        1.72        0.78      2.44 o 
  -9   4   4       22.69       21.91      3.67 o 
  -8   4   4       26.16       19.21      2.06 o 
  -7   4   4       16.52       14.08      1.57 o 
  -6   4   4       12.66       13.16      1.14 o 
  -5   4   4        5.35        4.75      0.73 o 
  -4   4   4      413.66      430.24      5.22 o 
  -3   4   4      107.09      104.41      1.86 o 
  -2   4   4      217.18      245.32      3.65 o 
  -1   4   4        8.36        7.40      0.61 o 
   0   4   4        0.26       -0.14      0.42 o 
   1   4   4        0.76        0.31      0.59 o 
   2   4   4       29.66       36.07      1.68 o 
   3   4   4       65.51       62.48      2.34 o 
   4   4   4       17.04       17.51      1.73 o 
   5   4   4        1.37        1.00      1.20 o 
   6   4   4       48.29       51.84      4.51 o 
   7   4   4        6.76        5.92      1.69 o 
  -9   5   4       22.28       25.90      3.07 o 
  -8   5   4        2.35        2.89      1.49 o 
  -7   5   4        0.08        0.66      1.06 o 
  -6   5   4       32.54       35.85      2.00 o 
  -5   5   4       92.80       90.67      2.20 o 
  -4   5   4      372.28      375.21      4.75 o 
  -3   5   4       43.76       45.59      1.44 o 
  -2   5   4        2.98        1.96      0.58 o 
  -1   5   4       63.92       50.35      1.60 o 
   0   5   4       16.95       23.54      1.45 o 
   1   5   4       60.32       56.96      2.06 o 
   2   5   4        0.52        0.12      0.70 o 
   3   5   4        0.55        0.91      0.95 o 
   4   5   4       55.75       53.42      3.21 o 
   5   5   4       45.55       43.40      3.87 o 
   6   5   4        2.69        4.44      2.09 o 
   7   5   4        3.89        0.81      3.18 o 
  -9   6   4        0.00       -0.58      1.65 o 
  -8   6   4        9.25        8.75      1.85 o 
  -7   6   4       12.58       14.41      1.69 o 
  -6   6   4       18.22       15.06      2.00 o 
  -5   6   4       30.77       28.21      1.47 o 
  -4   6   4        5.74        3.65      0.56 o 
  -3   6   4       21.18       20.51      1.32 o 
  -2   6   4       14.15       15.43      1.29 o 
  -1   6   4       26.22       29.33      1.45 o 
   0   6   4      328.94      327.36      6.40 o 
   1   6   4       13.44       17.04      1.40 o 
   2   6   4       28.50       23.94      1.88 o 
   3   6   4       13.59       11.08      1.78 o 
   4   6   4       21.04       20.54      2.45 o 
   5   6   4       62.00       49.57      4.23 o 
   6   6   4        0.03        0.95      1.63 o 
  -8   7   4        2.50        3.52      2.15 o 
  -7   7   4       15.79       17.61      1.93 o 
  -6   7   4        0.03        0.14      1.09 o 
  -5   7   4        1.70        1.88      0.92 o 
  -4   7   4       35.16       29.00      1.72 o 
  -3   7   4        6.26        2.86      0.97 o 
  -2   7   4       20.76       19.29      1.35 o 
  -1   7   4       14.39       13.75      1.24 o 
   0   7   4        2.71        2.65      0.93 o 
   1   7   4       29.25       28.08      2.38 o 
   2   7   4       31.93       30.15      3.71 o 
   3   7   4       37.44       40.86      3.03 o 
   4   7   4       20.79       15.93      3.13 o 
   5   7   4        2.01        1.32      1.89 o 
   6   7   4        0.27       -0.20      2.38 o 
  -8   8   4        0.34       -1.87      2.16 o 
  -7   8   4       18.16       23.53      2.86 o 
  -6   8   4       41.86       48.65      2.34 o 
  -5   8   4       62.03       71.32      2.61 o 
  -4   8   4        2.21        1.79      0.96 o 
  -3   8   4      172.27      159.39      4.16 o 
  -2   8   4      118.00      118.99      3.49 o 
  -1   8   4      378.26      368.20      8.26 o 
   0   8   4       20.00       11.34      2.03 o 
   1   8   4        0.75        0.47      1.27 o 
   2   8   4       22.46       24.29      3.23 o 
   3   8   4        1.29        1.21      1.70 o 
   4   8   4        4.04        3.56      2.06 o 
   5   8   4        3.46        2.19      2.15 o 
  -7   9   4        0.42        3.16      1.87 o 
  -6   9   4        0.03        1.19      1.14 o 
  -5   9   4        7.83        7.60      1.31 o 
  -4   9   4        4.26        4.28      1.35 o 
  -3   9   4       35.13       34.51      2.14 o 
  -2   9   4       82.60       64.80      4.46 o 
  -1   9   4        0.11       -1.09      1.09 o 
   0   9   4        3.84        4.90      1.40 o 
   1   9   4        6.22        8.93      2.89 o 
   2   9   4        0.82        0.49      1.71 o 
   3   9   4        2.43        2.98      1.99 o 
   4   9   4       27.48       38.46      4.29 o 
  -6  10   4        7.75        7.45      3.65 o 
  -5  10   4        5.12        3.14      1.36 o 
  -4  10   4        7.18        3.88      1.23 o 
  -3  10   4        2.98        3.34      1.25 o 
  -2  10   4       11.58       10.20      1.58 o 
  -1  10   4       10.83        9.82      2.02 o 
   0  10   4       16.79       19.66      2.44 o 
   1  10   4       40.84       46.21      3.47 o 
   2  10   4       27.40       31.05      3.17 o 
   3  10   4       25.92       32.90      4.05 o 
  -4  11   4        1.09       -0.86      1.21 o 
  -3  11   4        0.37        0.93      1.41 o 
  -2  11   4        4.05        3.98      1.52 o 
  -1  11   4        4.44        2.55      1.78 o 
   0  11   4        3.58        2.04      1.81 o 
   1  11   4        0.12        3.46      2.02 o 
  -1 -14   5        0.07       -1.47      1.63 o 
   0 -14   5        1.36        2.15      1.83 o 
   1 -14   5        4.24        5.69      2.08 o 
  -3 -13   5        6.02        5.85      1.40 o 
  -2 -13   5       15.78       17.61      1.85 o 
  -1 -13   5        5.10        2.45      1.23 o 
   0 -13   5        0.38        1.20      1.39 o 
   1 -13   5       30.39       31.35      2.71 o 
   2 -13   5        1.30       -0.40      1.58 o 
   3 -13   5        0.22       -1.10      1.63 o 
  -5 -12   5        1.54        1.91      1.26 o 
  -4 -12   5        0.21       -0.49      1.09 o 
  -3 -12   5        1.57        3.04      1.17 o 
  -2 -12   5        2.45        2.25      1.13 o 
  -1 -12   5       18.53       15.41      2.44 o 
   0 -12   5        1.80        1.92      1.95 o 
   1 -12   5        0.01       -1.32      1.32 o 
   2 -12   5       12.85       13.59      1.97 o 
   3 -12   5        8.19        9.15      1.84 o 
   4 -12   5        7.25        5.26      2.25 o 
   5 -12   5        0.23        1.03      3.31 o 
  -6 -11   5        0.25        0.43      1.30 o 
  -5 -11   5        0.01       -0.95      0.95 o 
  -4 -11   5        0.16        1.80      1.00 o 
  -3 -11   5       11.38        7.91      1.29 o 
  -2 -11   5      128.21      120.43      3.53 o 
  -1 -11   5       41.51       46.06      2.34 o 
   0 -11   5        3.00        6.02      1.14 o 
   1 -11   5       22.57       20.77      1.99 o 
   2 -11   5        5.32        5.91      1.49 o 
   3 -11   5       77.99       85.68      3.86 o 
   4 -11   5        3.23        4.00      2.72 o 
   5 -11   5        2.39        3.12      1.65 o 
  -7 -10   5        0.02       -0.73      1.36 o 
  -6 -10   5       28.77       37.19      2.26 o 
  -5 -10   5        1.64        1.84      1.02 o 
  -4 -10   5       14.25        9.75      1.28 o 
  -3 -10   5      131.76      127.18      3.55 o 
  -2 -10   5        6.03        8.39      1.15 o 
  -1 -10   5        7.58        5.03      1.03 o 
   0 -10   5        0.02       -0.69      0.69 o 
   1 -10   5      137.16      147.19      4.38 o 
   2 -10   5       37.93       40.46      2.61 o 
   3 -10   5        3.16        4.77      1.64 o 
   4 -10   5        0.32        1.68      1.21 o 
   5 -10   5        4.83        3.66      1.57 o 
   6 -10   5        8.65        7.77      1.93 o 
  -7  -9   5        1.73        1.89      1.37 o 
  -6  -9   5        2.01        2.30      1.00 o 
  -5  -9   5        2.82       -0.02      0.89 o 
  -4  -9   5       25.22       22.11      1.58 o 
  -3  -9   5      107.71      103.55      2.50 o 
  -2  -9   5       12.21       11.68      0.97 o 
  -1  -9   5       11.59        8.92      0.97 o 
   0  -9   5        6.24        5.25      0.77 o 
   1  -9   5       16.26       15.86      1.12 o 
   2  -9   5      110.92      120.19      3.20 o 
   3  -9   5        6.76        6.17      1.37 o 
   4  -9   5       15.82       13.93      1.65 o 
   5  -9   5        0.01       -0.04      1.15 o 
   6  -9   5        1.33        0.99      1.48 o 
   7  -9   5       12.06       11.82      2.85 o 
  -8  -8   5        0.48        1.54      1.96 o 
  -7  -8   5       12.17       11.84      1.77 o 
  -6  -8   5        6.09        6.29      1.33 o 
  -5  -8   5       14.50       14.57      1.75 o 
  -4  -8   5      254.79      240.39      4.22 o 
  -3  -8   5       43.89       46.31      1.59 o 
  -2  -8   5        5.57        3.06      0.55 o 
  -1  -8   5        7.40        8.74      0.81 o 
   0  -8   5       59.71       64.38      1.62 o 
   1  -8   5      215.15      216.13      3.78 o 
   2  -8   5        9.58        5.46      0.76 o 
   3  -8   5      102.57      103.77      2.90 o 
   4  -8   5        4.56        3.62      1.28 o 
   5  -8   5       16.61       19.35      1.86 o 
   6  -8   5        8.44        5.39      1.64 o 
   7  -8   5        6.23        6.46      1.89 o 
  -8  -7   5        0.53       -0.40      1.14 o 
  -7  -7   5       25.39       23.34      1.98 o 
  -6  -7   5       53.48       51.25      2.48 o 
  -5  -7   5        1.80        1.29      0.71 o 
  -4  -7   5       46.33       46.53      1.75 o 
  -3  -7   5       68.55       69.34      1.62 o 
  -2  -7   5       73.69       79.23      1.54 o 
  -1  -7   5        4.45        5.39      0.95 o 
   0  -7   5       91.03       68.56      2.09 o 
   1  -7   5        0.70        0.20      0.45 o 
   2  -7   5        0.00        0.31      0.51 o 
   3  -7   5       57.21       50.39      1.68 o 
   4  -7   5      207.43      202.68      4.53 o 
   5  -7   5       86.70       76.43      2.96 o 
   6  -7   5       36.26       38.59      2.69 o 
   7  -7   5        2.68        1.94      1.54 o 
  -9  -6   5        6.12        6.15      2.56 o 
  -8  -6   5        1.88        1.58      1.15 o 
  -7  -6   5        0.09       -0.88      0.88 o 
  -6  -6   5        5.17        4.02      0.85 o 
  -5  -6   5        0.08       -0.50      0.50 o 
  -4  -6   5      108.83      111.99      2.28 o 
  -3  -6   5      110.77      114.33      2.22 o 
  -2  -6   5      235.13      279.41      3.68 o 
  -1  -6   5      514.92      524.28      7.13 o 
   0  -6   5      624.11      675.64      8.44 o 
   1  -6   5      272.67      249.15      3.68 o 
   2  -6   5       59.56       63.52      2.18 o 
   3  -6   5       73.44       69.83      3.09 o 
   4  -6   5       41.18       36.04      1.61 o 
   5  -6   5       23.73       22.14      2.18 o 
   6  -6   5       31.74       29.37      2.13 o 
   7  -6   5        4.03        1.64      1.46 o 
   8  -6   5        6.86        9.60      2.05 o 
  -9  -5   5        0.65        2.01      1.62 o 
  -8  -5   5        0.01        0.56      1.14 o 
  -7  -5   5        0.25       -0.04      0.90 o 
  -6  -5   5       77.21       61.90      1.87 o 
  -5  -5   5       68.58       67.29      1.64 o 
  -4  -5   5      432.84      454.94      6.42 o 
  -3  -5   5       47.52       45.28      1.07 o 
  -2  -5   5       28.12       28.51      0.77 o 
  -1  -5   5      328.83      333.97      4.11 o 
   0  -5   5       27.12       24.36      0.83 o 
   1  -5   5        2.85        6.77      0.54 o 
   2  -5   5      310.82      281.20      4.80 o 
   3  -5   5       24.69       27.72      1.50 o 
   4  -5   5       20.77       24.20      1.32 o 
   5  -5   5       34.29       27.32      1.90 o 
   6  -5   5        1.69        1.57      1.11 o 
   7  -5   5        0.23        0.90      1.38 o 
   8  -5   5       12.31       17.68      2.27 o 
  -9  -4   5        0.18       -0.87      1.26 o 
  -8  -4   5        8.09        5.88      1.38 o 
  -7  -4   5      120.55      117.60      3.02 o 
  -6  -4   5       50.01       54.06      1.69 o 
  -5  -4   5        4.98        5.21      0.58 o 
  -4  -4   5      106.28      110.75      2.22 o 
  -3  -4   5        4.91        4.63      0.34 o 
  -2  -4   5        8.04       14.32      0.55 o 
  -1  -4   5      217.49      240.14      3.14 o 
   0  -4   5      832.21      875.33      9.77 o 
   1  -4   5       78.05       74.95      1.50 o 
   2  -4   5      329.80      386.08      6.85 o 
   3  -4   5      208.87      222.08      4.55 o 
   4  -4   5        4.90        4.53      0.78 o 
   5  -4   5       24.75       25.37      2.50 o 
   6  -4   5       12.69       12.54      1.55 o 
   7  -4   5       27.90       28.60      2.42 o 
   8  -4   5        0.22        0.64      1.51 o 
  -9  -3   5        5.61        6.30      1.55 o 
  -8  -3   5       12.06       11.98      1.62 o 
  -7  -3   5        2.85        2.11      0.85 o 
  -6  -3   5        0.55       -0.06      0.43 o 
  -5  -3   5        7.97        8.34      0.66 o 
  -4  -3   5       51.78       60.41      1.17 o 
  -3  -3   5      496.80      526.98      5.41 o 
  -2  -3   5        0.53        0.57      0.26 o 
  -1  -3   5      273.23      252.04      3.43 o 
   0  -3   5      864.09      845.10      9.40 o 
   1  -3   5     2256.32     2328.19     26.93 o 
   2  -3   5       29.08       32.74      1.04 o 
   3  -3   5       45.26       40.44      1.49 o 
   4  -3   5        3.24        2.72      0.67 o 
   5  -3   5       10.76       10.79      1.27 o 
   6  -3   5       27.48       24.10      1.86 o 
   7  -3   5        0.59        0.17      1.28 o 
   8  -3   5       28.86       36.24      4.81 o 
 -10  -2   5        0.03        1.31      1.73 o 
  -9  -2   5        8.84        5.18      1.52 o 
  -8  -2   5        0.14       -0.99      0.99 o 
  -7  -2   5        0.16       -0.08      0.65 o 
  -6  -2   5        1.33        0.58      0.42 o 
  -5  -2   5        1.87        2.79      0.43 o 
  -4  -2   5       25.40       32.93      0.92 o 
  -3  -2   5        5.71        2.86      0.33 o 
  -2  -2   5       69.34       78.99      3.03 o 
  -1  -2   5     1055.20     1055.00     18.23 o 
   0  -2   5      377.70      348.73      4.31 o 
   1  -2   5      107.44      103.55      2.35 o 
   2  -2   5       13.05       14.81      0.76 o 
   3  -2   5       10.48        8.53      1.48 o 
   4  -2   5        4.31        3.04      0.68 o 
   5  -2   5       45.90       47.83      1.92 o 
   6  -2   5       42.63       37.34      2.95 o 
   7  -2   5        5.40        8.22      2.95 o 
   8  -2   5        0.53       -0.28      1.74 o 
 -10  -1   5        0.61        0.00      1.64 o 
  -9  -1   5        0.93       -1.20      1.20 o 
  -8  -1   5        1.28        0.48      1.01 o 
  -7  -1   5       25.70       24.21      1.24 o 
  -6  -1   5       21.38       22.52      1.16 o 
  -5  -1   5        8.83        9.36      0.58 o 
  -4  -1   5      219.02      219.86      2.84 o 
  -3  -1   5      203.71      212.09      2.86 o 
  -2  -1   5        4.39        2.22      0.30 o 
  -1  -1   5      192.42      160.68      3.33 o 
   0  -1   5        7.46        8.33      0.39 o 
   1  -1   5      215.18      210.66      2.99 o 
   2  -1   5      342.89      337.71      4.69 o 
   3  -1   5       32.77       37.71      1.77 o 
   4  -1   5        1.85        1.05      0.61 o 
   5  -1   5        9.81        9.86      1.30 o 
   6  -1   5       25.74       19.80      2.09 o 
   7  -1   5        0.28        1.23      1.54 o 
   8  -1   5        0.04        0.30      1.66 o 
 -10   0   5        0.03       -1.76      1.83 o 
  -9   0   5        0.02        0.85      1.26 o 
  -8   0   5        2.64        3.79      1.19 o 
  -7   0   5      154.92      150.55      3.06 o 
  -6   0   5       16.02       17.63      1.13 o 
  -5   0   5       33.62       39.66      1.04 o 
  -4   0   5      104.96      131.90      1.87 o 
  -3   0   5      175.36      211.03      2.86 o 
  -2   0   5        3.07        5.14      0.26 o 
  -1   0   5        9.06        8.28      0.44 o 
   0   0   5       49.55       50.30      1.10 o 
   1   0   5      624.03      595.84      7.43 o 
   2   0   5        0.54        0.03      0.36 o 
   3   0   5        0.29       -0.45      0.47 o 
   4   0   5        1.83        0.85      0.67 o 
   5   0   5        7.52        8.65      1.58 o 
   6   0   5      105.73      106.51      4.00 o 
   7   0   5        1.75        1.52      1.64 o 
   8   0   5        0.06        0.98      1.73 o 
 -10   1   5        0.36       -2.03      2.03 o 
  -9   1   5       17.32       19.34      2.00 o 
  -8   1   5       15.39       20.18      2.56 o 
  -7   1   5       11.66       14.80      1.12 o 
  -6   1   5       26.41       25.46      1.30 o 
  -5   1   5       76.18       85.81      1.74 o 
  -4   1   5      158.40      155.68      2.28 o 
  -3   1   5      731.89      743.13      8.45 o 
  -2   1   5      221.19      205.75      2.79 o 
  -1   1   5       39.55       39.65      0.94 o 
   0   1   5       19.69       19.86      0.74 o 
   1   1   5       11.22       12.33      1.08 o 
   2   1   5       22.94       34.49      1.43 o 
   3   1   5       45.95       40.86      1.57 o 
   4   1   5       86.09       83.38      2.47 o 
   5   1   5        0.49        0.30      0.94 o 
   6   1   5        6.78        3.49      1.42 o 
   7   1   5        7.37        4.99      2.21 o 
   8   1   5       19.57       23.10      3.04 o 
 -10   2   5        0.17       -0.92      2.85 o 
  -9   2   5        1.63        1.31      1.51 o 
  -8   2   5        7.58        6.83      1.33 o 
  -7   2   5       22.83       20.47      1.35 o 
  -6   2   5      160.27      165.48      3.35 o 
  -5   2   5      119.68      120.42      2.10 o 
  -4   2   5        0.73        0.60      0.40 o 
  -3   2   5        5.07        7.53      0.51 o 
  -2   2   5       28.63       37.13      0.97 o 
  -1   2   5       13.47       20.16      1.17 o 
   0   2   5      461.18      538.29      9.79 o 
   1   2   5      399.96      440.17      6.84 o 
   2   2   5       14.68       12.57      1.18 o 
   3   2   5        5.19        4.20      0.69 o 
   4   2   5       15.72       14.11      1.09 o 
   5   2   5       29.30       27.06      2.14 o 
   6   2   5        0.41        0.19      1.36 o 
   7   2   5        1.78        0.64      1.68 o 
  -9   3   5       11.91       13.43      2.31 o 
  -8   3   5        4.49        5.00      1.64 o 
  -7   3   5       72.50       70.92      2.90 o 
  -6   3   5      114.90      109.83      2.76 o 
  -5   3   5       12.90       11.26      0.70 o 
  -4   3   5       20.37       17.44      0.84 o 
  -3   3   5      167.27      172.51      2.98 o 
  -2   3   5     1280.37     1361.85     17.26 o 
  -1   3   5      373.91      416.53      5.87 o 
   0   3   5       21.05       22.15      1.00 o 
   1   3   5      247.59      258.03      5.58 o 
   2   3   5       63.03       72.50      2.33 o 
   3   3   5       91.89       90.18      2.24 o 
   4   3   5        4.56        4.52      1.21 o 
   5   3   5        4.23        3.52      1.14 o 
   6   3   5        0.21       -0.15      1.25 o 
   7   3   5        3.14        4.69      1.54 o 
  -9   4   5        5.43        4.52      2.05 o 
  -8   4   5        0.02       -0.20      1.45 o 
  -7   4   5       22.80       23.40      1.80 o 
  -6   4   5        3.00        1.81      0.76 o 
  -5   4   5       17.83       21.28      1.03 o 
  -4   4   5      174.52      182.34      2.87 o 
  -3   4   5      163.45      161.71      2.97 o 
  -2   4   5        5.90        5.20      0.64 o 
  -1   4   5       33.98       35.88      1.32 o 
   0   4   5       88.47      100.45      2.25 o 
   1   4   5       69.88       79.57      3.20 o 
   2   4   5        1.65        2.13      0.80 o 
   3   4   5        0.59       -0.60      0.60 o 
   4   4   5        3.47        1.49      1.33 o 
   5   4   5        0.62        0.29      1.27 o 
   6   4   5       16.46       12.74      3.82 o 
   7   4   5        2.75        3.13      1.96 o 
  -9   5   5        1.13        2.68      1.97 o 
  -8   5   5       15.13       21.61      2.57 o 
  -7   5   5        1.29       -0.76      1.00 o 
  -6   5   5      138.64      141.46      4.20 o 
  -5   5   5       30.31       30.23      1.14 o 
  -4   5   5        0.05       -0.16      0.48 o 
  -3   5   5       42.86       44.96      1.68 o 
  -2   5   5       78.35       77.45      2.11 o 
  -1   5   5        0.16        0.47      0.52 o 
   0   5   5        0.04        0.49      0.51 o 
   1   5   5       28.37       30.69      1.66 o 
   2   5   5       27.05       24.97      1.85 o 
   3   5   5        0.44        0.20      1.21 o 
   4   5   5       23.50       23.29      2.48 o 
   5   5   5       75.48       81.23     10.15 o 
   6   5   5        1.40        1.94      1.92 o 
  -8   6   5        0.92        0.08      1.49 o 
  -7   6   5        2.26        2.09      1.34 o 
  -6   6   5        7.71        8.55      1.23 o 
  -5   6   5        2.25        3.23      0.95 o 
  -4   6   5       77.39       83.47      2.04 o 
  -3   6   5        0.36        0.09      0.71 o 
  -2   6   5      151.30      143.09      3.20 o 
  -1   6   5       32.27       29.19      1.43 o 
   0   6   5      143.78      144.77      3.73 o 
   1   6   5       27.12       20.45      2.43 o 
   2   6   5       16.02       11.38      1.82 o 
   3   6   5        6.43        6.78      1.90 o 
   4   6   5        0.62        0.65      1.53 o 
   5   6   5        0.01        1.01      1.76 o 
   6   6   5        0.20        0.59      2.04 o 
  -8   7   5       22.60       27.79      3.36 o 
  -7   7   5       18.90       18.30      3.42 o 
  -6   7   5        1.68        2.57      1.04 o 
  -5   7   5        8.43        9.34      1.22 o 
  -4   7   5       20.49       15.37      1.37 o 
  -3   7   5        0.00        0.89      0.98 o 
  -2   7   5       55.75       58.20      2.31 o 
  -1   7   5      205.25      206.03      4.63 o 
   0   7   5      231.48      207.32      5.54 o 
   1   7   5       86.88       84.42      3.85 o 
   2   7   5        0.16        0.69      1.27 o 
   3   7   5        1.53        0.95      1.34 o 
   4   7   5        3.52        0.81      1.77 o 
   5   7   5        0.85       -1.00      1.87 o 
  -7   8   5        6.58        7.72      1.90 o 
  -6   8   5        3.10        6.40      1.41 o 
  -5   8   5        4.19        4.39      1.18 o 
  -4   8   5        5.54        7.74      1.20 o 
  -3   8   5       60.55       63.53      2.64 o 
  -2   8   5       12.39       10.36      1.36 o 
  -1   8   5       97.05      100.21      3.17 o 
   0   8   5       15.72       17.19      2.63 o 
   1   8   5        0.04        0.01      1.27 o 
   2   8   5        8.67        4.02      1.62 o 
   3   8   5        6.88        3.41      2.08 o 
   4   8   5       17.36       20.85      3.31 o 
  -6   9   5        1.47        2.39      1.33 o 
  -5   9   5        0.25       -0.26      1.01 o 
  -4   9   5        5.84        7.16      1.31 o 
  -3   9   5       22.57       22.26      1.85 o 
  -2   9   5        0.26       -0.30      1.03 o 
  -1   9   5       38.01       40.27      2.29 o 
   0   9   5       43.05       50.72      2.92 o 
   1   9   5       23.74       21.35      2.48 o 
   2   9   5        0.89       -0.56      1.63 o 
   3   9   5        3.00        3.40      2.35 o 
  -5  10   5        1.70        4.60      1.48 o 
  -4  10   5        0.03        0.61      1.10 o 
  -3  10   5        9.77        7.90      1.58 o 
  -2  10   5        2.99        3.66      1.26 o 
  -1  10   5        1.54        1.30      1.69 o 
   0  10   5        1.27        1.72      1.46 o 
   1  10   5        4.87        7.04      2.01 o 
   2  10   5        0.41        2.45      1.78 o 
  -3  11   5        6.59        3.62      1.64 o 
  -2  11   5        0.07        0.70      1.37 o 
  -1  11   5        0.14       -0.87      1.61 o 
   0  11   5        8.51       13.88      2.49 o 
  -1 -14   6        0.25        2.01      1.53 o 
   0 -14   6       13.61       14.15      2.11 o 
  -3 -13   6        3.75        2.23      1.27 o 
  -2 -13   6        0.04       -0.40      1.02 o 
  -1 -13   6        0.29       -1.03      1.03 o 
   0 -13   6        5.36        5.45      2.43 o 
   1 -13   6       14.56       12.92      2.04 o 
   2 -13   6       13.16       16.60      2.97 o 
   3 -13   6        0.03        0.60      1.76 o 
  -5 -12   6       25.45       30.87      2.44 o 
  -4 -12   6        4.53        6.18      2.14 o 
  -3 -12   6        5.34        8.38      1.36 o 
  -2 -12   6        8.02        6.26      1.30 o 
  -1 -12   6       26.25       24.64      1.88 o 
   0 -12   6      117.10      126.21      5.36 o 
   1 -12   6        4.96        2.94      1.36 o 
   2 -12   6        4.78        2.59      1.42 o 
   3 -12   6       15.03       13.12      2.30 o 
   4 -12   6        0.25        0.59      1.76 o 
  -6 -11   6        2.30        0.96      1.39 o 
  -5 -11   6       27.32       26.52      1.93 o 
  -4 -11   6        0.98       -0.42      0.93 o 
  -3 -11   6        3.94        2.92      1.08 o 
  -2 -11   6       10.36       12.03      1.38 o 
  -1 -11   6        0.98        0.57      0.89 o 
   0 -11   6       31.46       31.83      2.54 o 
   1 -11   6        6.46        7.96      1.50 o 
   2 -11   6        4.50        4.07      1.39 o 
   3 -11   6        5.48        5.13      1.56 o 
   4 -11   6       13.56       10.63      1.99 o 
   5 -11   6        0.45       -0.55      1.43 o 
  -7 -10   6        0.21       -1.25      1.30 o 
  -6 -10   6        0.01        0.35      1.12 o 
  -5 -10   6        4.48        2.46      1.02 o 
  -4 -10   6       59.16       56.44      2.35 o 
  -3 -10   6       65.07       72.49      2.57 o 
  -2 -10   6       74.65       71.00      2.52 o 
  -1 -10   6        1.11       -0.14      0.75 o 
   0 -10   6       29.22       27.88      2.63 o 
   1 -10   6        3.07        3.50      0.99 o 
   2 -10   6       12.21       11.97      2.71 o 
   3 -10   6       28.31       27.94      2.08 o 
   4 -10   6        8.16       12.07      1.73 o 
   5 -10   6        0.82        1.70      1.47 o 
   6 -10   6        0.61       -1.41      1.55 o 
  -7  -9   6        1.88        2.98      1.18 o 
  -6  -9   6        4.76        7.11      1.17 o 
  -5  -9   6      141.14      134.39      3.60 o 
  -4  -9   6        5.17        4.58      0.91 o 
  -3  -9   6       25.25       25.98      1.29 o 
  -2  -9   6        1.03        1.69      0.62 o 
  -1  -9   6       61.66       61.38      1.98 o 
   0  -9   6       14.56       14.30      1.32 o 
   1  -9   6       14.77       22.34      2.39 o 
   2  -9   6      215.52      226.77      4.79 o 
   3  -9   6       12.93       14.50      1.61 o 
   4  -9   6        3.73        3.64      1.38 o 
   5  -9   6       20.15       24.41      2.20 o 
   6  -9   6        5.23        1.35      1.52 o 
  -8  -8   6        7.82        7.67      2.26 o 
  -7  -8   6       20.04       26.34      2.46 o 
  -6  -8   6        0.56       -0.59      0.80 o 
  -5  -8   6       55.01       46.08      1.81 o 
  -4  -8   6       69.37       67.84      2.08 o 
  -3  -8   6       29.82       31.55      1.28 o 
  -2  -8   6        1.86        1.93      0.50 o 
  -1  -8   6       17.12       18.59      1.06 o 
   0  -8   6      317.89      304.24      4.85 o 
   1  -8   6        6.79        8.87      0.85 o 
   2  -8   6        6.91        7.68      0.93 o 
   3  -8   6       52.81       51.73      3.08 o 
   4  -8   6        0.05       -1.01      1.01 o 
   5  -8   6        0.14        0.43      1.19 o 
   6  -8   6       42.48       48.93      3.07 o 
   7  -8   6        2.23        1.82      1.89 o 
  -8  -7   6        1.27       -0.87      1.29 o 
  -7  -7   6        5.55        7.17      1.38 o 
  -6  -7   6        2.93        0.17      0.71 o 
  -5  -7   6       53.95       47.18      2.05 o 
  -4  -7   6       37.42       39.75      1.23 o 
  -3  -7   6        3.05        2.95      0.52 o 
  -2  -7   6      514.01      505.62      6.57 o 
  -1  -7   6      479.59      483.54      6.34 o 
   0  -7   6       40.89       37.64      1.20 o 
   1  -7   6       12.85        9.81      0.83 o 
   2  -7   6        0.09        0.28      0.58 o 
   3  -7   6        5.05        2.87      1.01 o 
   4  -7   6       53.47       58.84      2.84 o 
   5  -7   6       28.91       34.20      2.18 o 
   6  -7   6       27.12       30.66      2.32 o 
   7  -7   6        0.00       -1.16      1.43 o 
  -9  -6   6        2.49        1.53      1.59 o 
  -8  -6   6        2.37        1.06      1.38 o 
  -7  -6   6        0.83        0.38      0.89 o 
  -6  -6   6       19.80       20.51      1.21 o 
  -5  -6   6       83.28       78.03      1.86 o 
  -4  -6   6       18.45       22.03      0.98 o 
  -3  -6   6       13.76       14.65      0.67 o 
  -2  -6   6       27.60       20.94      0.72 o 
  -1  -6   6       36.32       48.03      1.17 o 
   0  -6   6       22.16       21.64      1.34 o 
   1  -6   6      189.49      167.36      3.63 o 
   2  -6   6        0.36        1.46      0.60 o 
   3  -6   6       17.62       16.43      1.28 o 
   4  -6   6      272.67      284.50      5.95 o 
   5  -6   6        4.55        3.17      1.13 o 
   6  -6   6        2.61        2.86      1.31 o 
   7  -6   6       10.71        9.61      1.93 o 
  -9  -5   6        0.01       -1.42      1.42 o 
  -8  -5   6        2.41        2.13      1.19 o 
  -7  -5   6        0.12       -0.42      0.84 o 
  -6  -5   6        3.57        5.11      0.77 o 
  -5  -5   6       27.53       29.56      0.98 o 
  -4  -5   6       34.60       38.15      1.00 o 
  -3  -5   6        1.31        1.03      0.27 o 
  -2  -5   6       81.72       82.72      1.42 o 
  -1  -5   6      112.51      101.51      1.66 o 
   0  -5   6       96.02      107.31      2.06 o 
   1  -5   6      117.48      128.59      2.18 o 
   2  -5   6       20.50       25.70      1.22 o 
   3  -5   6       21.90       22.32      1.40 o 
   4  -5   6       52.39       55.62      2.18 o 
   5  -5   6       68.15       60.72      2.55 o 
   6  -5   6       24.02       22.18      1.94 o 
   7  -5   6        0.03       -0.67      1.33 o 
  -9  -4   6        9.70       13.08      2.08 o 
  -8  -4   6        6.65        8.25      1.41 o 
  -7  -4   6      158.54      142.41      3.63 o 
  -6  -4   6       15.94       19.80      0.96 o 
  -5  -4   6        5.22        4.49      0.52 o 
  -4  -4   6        2.38        1.86      0.30 o 
  -3  -4   6      352.90      336.26      5.51 o 
  -2  -4   6      497.38      497.97      6.52 o 
  -1  -4   6      254.84      276.18      3.16 o 
   0  -4   6        0.07        0.29      0.29 o 
   1  -4   6       19.69       18.12      1.03 o 
   2  -4   6      266.37      299.50      7.58 o 
   3  -4   6      188.52      189.04      3.78 o 
   4  -4   6       14.71       13.92      1.19 o 
   5  -4   6        2.19        4.05      1.10 o 
   6  -4   6        0.38       -0.98      1.12 o 
   7  -4   6        9.00        7.35      2.06 o 
   8  -4   6       13.39       18.30      3.24 o 
  -9  -3   6       19.22       20.72      2.32 o 
  -8  -3   6       14.91       10.69      1.48 o 
  -7  -3   6       15.64       12.78      1.02 o 
  -6  -3   6       41.54       36.51      1.20 o 
  -5  -3   6       62.99       65.78      1.38 o 
  -4  -3   6        0.79        0.66      0.29 o 
  -3  -3   6       10.26       13.47      0.53 o 
  -2  -3   6       69.31       57.10      1.22 o 
  -1  -3   6       12.83       15.25      0.56 o 
   0  -3   6     1281.13     1362.56     16.94 o 
   1  -3   6      219.90      237.41      3.61 o 
   2  -3   6        6.51        5.71      0.64 o 
   3  -3   6       22.39       18.40      1.03 o 
   4  -3   6        0.89        0.09      0.66 o 
   5  -3   6      107.77      111.96      3.33 o 
   6  -3   6        0.59       -0.66      0.98 o 
   7  -3   6        0.13       -0.20      1.52 o 
   8  -3   6        1.33        1.12      1.92 o 
 -10  -2   6        1.88        2.82      1.76 o 
  -9  -2   6        0.11       -1.08      1.31 o 
  -8  -2   6        2.44        3.23      1.13 o 
  -7  -2   6       15.36       15.53      1.11 o 
  -6  -2   6        2.70        3.71      0.57 o 
  -5  -2   6        0.12        0.83      0.47 o 
  -4  -2   6        4.22        5.33      0.51 o 
  -3  -2   6       26.31       26.52      0.65 o 
  -2  -2   6      124.21      118.65      4.14 o 
  -1  -2   6      949.58     1049.13     14.15 o 
   0  -2   6        4.65        4.63      0.36 o 
   1  -2   6     2017.73     2133.64     26.65 o 
   2  -2   6      117.47      125.43      2.43 o 
   3  -2   6       13.38       12.91      0.96 o 
   4  -2   6        0.09       -0.21      0.60 o 
   5  -2   6        1.14        1.00      0.92 o 
   6  -2   6       13.68       15.78      3.04 o 
   7  -2   6        0.11       -1.43      1.43 o 
   8  -2   6        3.11        2.25      1.92 o 
 -10  -1   6        1.69        2.58      1.76 o 
  -9  -1   6        7.93        5.82      1.65 o 
  -8  -1   6       24.77       22.64      2.79 o 
  -7  -1   6        4.99        5.26      0.79 o 
  -6  -1   6        0.54        1.73      0.51 o 
  -5  -1   6      111.16      116.81      1.97 o 
  -4  -1   6       25.29       27.29      1.09 o 
  -3  -1   6       25.15       18.23      0.54 o 
  -2  -1   6      261.82      237.15      4.42 o 
  -1  -1   6      576.82      600.11      9.01 o 
   0  -1   6      170.19      177.36      3.00 o 
   1  -1   6      926.94      946.65     12.21 o 
   2  -1   6        6.82        5.04      0.54 o 
   3  -1   6        0.00        0.60      0.51 o 
   4  -1   6      116.23      106.18      2.50 o 
   5  -1   6       10.48       11.50      2.12 o 
   6  -1   6        4.35        4.68      1.50 o 
   7  -1   6       14.10       13.50      2.33 o 
 -10   0   6        1.57        0.33      2.31 o 
  -9   0   6        0.07        1.04      1.72 o 
  -8   0   6        0.02       -0.85      0.98 o 
  -7   0   6       61.86       54.12      2.56 o 
  -6   0   6       19.96       16.74      0.82 o 
  -5   0   6      341.33      378.79      4.70 o 
  -4   0   6      121.05      118.69      2.07 o 
  -3   0   6      166.10      183.01      2.76 o 
  -2   0   6       40.43       41.64      1.13 o 
  -1   0   6     1229.07     1298.92     17.49 o 
   0   0   6       77.29       98.79      1.94 o 
   1   0   6       39.27       44.41      1.35 o 
   2   0   6      104.80       85.98      2.11 o 
   3   0   6       11.61       13.96      1.46 o 
   4   0   6       17.57       22.16      1.45 o 
   5   0   6       64.81       67.26      3.30 o 
   6   0   6        2.15        4.03      1.40 o 
   7   0   6        3.95        0.88      1.65 o 
 -10   1   6        4.82        5.79      2.49 o 
  -9   1   6        5.13        8.12      2.13 o 
  -8   1   6        0.01       -1.00      1.00 o 
  -7   1   6        7.96        5.50      0.94 o 
  -6   1   6      129.14      128.33      2.37 o 
  -5   1   6        1.49        1.58      0.50 o 
  -4   1   6        0.23        1.15      0.40 o 
  -3   1   6      104.96      103.50      1.88 o 
  -2   1   6      186.28      204.10      3.01 o 
  -1   1   6      132.37      139.16      2.41 o 
   0   1   6        5.87        6.66      0.60 o 
   1   1   6      113.57      118.88      3.23 o 
   2   1   6       11.14        9.39      0.87 o 
   3   1   6        1.64        1.46      0.67 o 
   4   1   6       19.22       12.67      1.50 o 
   5   1   6       46.85       48.45      2.73 o 
   6   1   6        0.14        1.26      1.53 o 
   7   1   6        0.13        1.31      1.58 o 
  -9   2   6        9.11       10.72      6.09 o 
  -8   2   6       20.51       21.98      2.23 o 
  -7   2   6        4.07        3.98      1.04 o 
  -6   2   6        4.84        3.01      0.64 o 
  -5   2   6        0.04        0.19      0.44 o 
  -4   2   6       35.68       39.58      1.13 o 
  -3   2   6       31.31       34.97      1.02 o 
  -2   2   6      637.34      635.48      8.38 o 
  -1   2   6        0.02       -0.43      0.43 o 
   0   2   6       50.21       60.05      1.80 o 
   1   2   6       67.63       54.72      1.67 o 
   2   2   6       22.88       24.93      1.58 o 
   3   2   6       27.23       25.13      1.44 o 
   4   2   6        5.24        3.19      0.96 o 
   5   2   6        6.28        4.40      1.38 o 
   6   2   6        1.44        1.00      1.61 o 
   7   2   6       16.41       13.02      2.36 o 
  -9   3   6        5.55        4.47      2.28 o 
  -8   3   6       44.62       50.16      3.12 o 
  -7   3   6       63.83       55.76      2.98 o 
  -6   3   6        1.27       -0.26      0.61 o 
  -5   3   6       16.23       15.97      0.86 o 
  -4   3   6       43.24       42.54      1.14 o 
  -3   3   6       43.40       44.50      1.30 o 
  -2   3   6        3.27        3.19      0.54 o 
  -1   3   6        8.98        6.08      0.63 o 
   0   3   6       29.93       32.73      1.44 o 
   1   3   6        5.27        5.55      0.86 o 
   2   3   6       12.31        9.48      1.24 o 
   3   3   6        0.37        0.49      1.12 o 
   4   3   6       41.60       44.93      3.10 o 
   5   3   6       25.30       24.33      2.28 o 
   6   3   6       40.37       40.78      2.90 o 
   7   3   6        0.20        0.11      1.52 o 
  -9   4   6        2.64        3.47      2.25 o 
  -8   4   6        2.02        1.78      1.53 o 
  -7   4   6        4.37        7.17      1.64 o 
  -6   4   6        4.34        5.24      0.78 o 
  -5   4   6        1.64        1.18      0.57 o 
  -4   4   6        7.36        8.06      0.67 o 
  -3   4   6       24.53       28.89      1.19 o 
  -2   4   6        0.02       -0.36      0.45 o 
  -1   4   6      105.60      109.65      2.65 o 
   0   4   6       72.15       71.54      1.84 o 
   1   4   6       21.36       20.58      1.78 o 
   2   4   6       82.06       80.45      3.03 o 
   3   4   6        6.81        6.92      2.07 o 
   4   4   6        0.78        2.10      1.39 o 
   5   4   6       55.12       65.18      4.73 o 
   6   4   6        0.43        2.68      2.03 o 
  -9   5   6        0.00       -0.87      2.13 o 
  -8   5   6       16.81       23.13      4.84 o 
  -7   5   6       24.53       29.37      2.28 o 
  -6   5   6      103.60      104.30      2.96 o 
  -5   5   6       13.59       15.17      1.01 o 
  -4   5   6       64.02       55.32      1.55 o 
  -3   5   6       75.43       63.91      2.34 o 
  -2   5   6        1.86        2.31      0.79 o 
  -1   5   6        1.43        0.77      0.57 o 
   0   5   6      117.49      122.48      3.60 o 
   1   5   6       80.72       90.24      3.80 o 
   2   5   6       96.26       87.90      3.83 o 
   3   5   6       73.79       67.24      3.61 o 
   4   5   6       20.62       18.75      2.37 o 
   5   5   6        2.48       -2.08      2.49 o 
   6   5   6        2.13        6.59      3.66 o 
  -8   6   6        2.82        1.85      1.56 o 
  -7   6   6       29.23       28.87      2.41 o 
  -6   6   6       10.22       12.46      1.52 o 
  -5   6   6       11.83       14.88      1.41 o 
  -4   6   6       22.91       21.59      1.20 o 
  -3   6   6       23.47       21.78      1.40 o 
  -2   6   6       43.06       38.04      1.73 o 
  -1   6   6        0.07       -0.62      0.64 o 
   0   6   6       17.74       18.43      1.42 o 
   1   6   6       24.94       19.78      1.39 o 
   2   6   6       20.26       17.45      4.65 o 
   3   6   6        5.52        3.03      1.87 o 
   4   6   6       28.03       29.16      4.56 o 
   5   6   6        0.11        0.52      1.94 o 
  -8   7   6        0.95        0.99      1.53 o 
  -7   7   6       22.50       20.23      2.61 o 
  -6   7   6        4.65        2.24      1.24 o 
  -5   7   6      130.56      137.97      3.58 o 
  -4   7   6      104.29      109.85      3.07 o 
  -3   7   6       10.26        9.73      1.31 o 
  -2   7   6        3.26        5.31      1.06 o 
  -1   7   6       30.88       32.16      2.37 o 
   0   7   6       54.97       53.93      4.14 o 
   1   7   6       69.98       65.42      3.55 o 
   2   7   6       24.84       20.81      2.42 o 
   3   7   6        4.75        3.67      4.65 o 
   4   7   6        6.50       12.26      2.78 o 
  -7   8   6       12.14       13.80      2.12 o 
  -6   8   6        0.06       -0.19      1.12 o 
  -5   8   6        0.03       -0.04      1.08 o 
  -4   8   6        4.72        5.46      1.15 o 
  -3   8   6       10.29       10.01      1.49 o 
  -2   8   6        0.69        2.30      1.02 o 
  -1   8   6       28.73       27.63      1.85 o 
   0   8   6        8.41       10.81      2.44 o 
   1   8   6        1.32       -0.29      1.30 o 
   2   8   6        0.40        0.58      2.10 o 
   3   8   6        2.18        0.26      4.03 o 
   4   8   6        5.12        5.42      3.23 o 
  -6   9   6        0.51        0.78      1.29 o 
  -5   9   6        0.69        1.37      1.19 o 
  -4   9   6        0.07        1.78      1.13 o 
  -3   9   6        0.01        0.29      1.08 o 
  -2   9   6        4.13        3.77      1.21 o 
  -1   9   6        2.92        1.14      1.07 o 
   0   9   6        6.96        8.94      1.68 o 
   1   9   6        0.16       -0.70      1.48 o 
   2   9   6        7.14       11.74      2.76 o 
  -4  10   6        1.94       -0.74      1.23 o 
  -3  10   6        0.00        0.35      1.33 o 
  -2  10   6       22.68       23.12      2.47 o 
  -1  10   6        1.16       -1.59      2.46 o 
   0  10   6        6.39        4.90      1.92 o 
   1  10   6        0.01        0.88      1.75 o 
  -3 -13   7        2.81        4.48      1.43 o 
  -2 -13   7        0.88        1.70      1.15 o 
  -1 -13   7       14.16       20.43      1.86 o 
   0 -13   7        8.74        8.63      1.78 o 
   1 -13   7       33.52       30.12      2.55 o 
   2 -13   7        0.02        0.93      1.43 o 
   3 -13   7        0.63       -0.83      1.91 o 
  -5 -12   7        0.71        1.74      1.60 o 
  -4 -12   7        0.14       -0.87      1.10 o 
  -3 -12   7        1.48        2.11      1.20 o 
  -2 -12   7        0.01       -1.30      1.30 o 
  -1 -12   7       38.32       37.20      2.55 o 
   0 -12   7        6.54        5.94      1.90 o 
   1 -12   7        0.23        0.68      1.22 o 
   2 -12   7        1.76        0.49      1.30 o 
   3 -12   7       23.82       25.36      2.57 o 
   4 -12   7        0.02        1.40      1.82 o 
  -6 -11   7        1.75        2.83      1.41 o 
  -5 -11   7        1.95        2.07      1.19 o 
  -4 -11   7       13.53       13.21      1.97 o 
  -3 -11   7        0.00       -0.02      0.90 o 
  -2 -11   7        6.15        3.35      1.07 o 
  -1 -11   7       49.81       52.30      2.29 o 
   0 -11   7        0.00       -0.46      0.95 o 
   1 -11   7        4.90        5.10      1.39 o 
   2 -11   7       38.49       48.33      2.77 o 
   3 -11   7        7.36        3.81      2.59 o 
   4 -11   7        0.06        1.00      1.37 o 
   5 -11   7       26.80       31.87      4.48 o 
  -7 -10   7       10.35        8.41      1.68 o 
  -6 -10   7        2.50        0.70      1.15 o 
  -5 -10   7        1.13        0.36      0.99 o 
  -4 -10   7       21.03       23.60      1.62 o 
  -3 -10   7      167.45      155.32      3.89 o 
  -2 -10   7      180.92      188.04      4.29 o 
  -1 -10   7       11.89       11.09      1.11 o 
   0 -10   7       56.60       66.08      2.74 o 
   1 -10   7        8.99       11.58      1.49 o 
   2 -10   7       16.92       19.43      1.69 o 
   3 -10   7       18.82       22.23      2.04 o 
   4 -10   7       12.10       12.12      1.93 o 
   5 -10   7        0.11        1.18      1.55 o 
  -7  -9   7        0.16        0.08      1.08 o 
  -6  -9   7        5.65        5.79      1.18 o 
  -5  -9   7        2.37        1.35      0.89 o 
  -4  -9   7       61.77       60.32      2.19 o 
  -3  -9   7      117.88      113.51      2.76 o 
  -2  -9   7        9.64       10.82      1.02 o 
  -1  -9   7       53.93       60.43      2.16 o 
   0  -9   7        9.72        9.76      1.57 o 
   1  -9   7       11.19       12.13      1.17 o 
   2  -9   7        5.02        4.49      0.94 o 
   3  -9   7        7.10        9.33      1.52 o 
   4  -9   7        2.06       -0.18      1.25 o 
   5  -9   7        0.36       -1.13      1.33 o 
   6  -9   7        6.34        4.49      1.79 o 
  -8  -8   7        0.34       -1.10      1.10 o 
  -7  -8   7        5.66        6.50      1.27 o 
  -6  -8   7        3.94        4.11      1.14 o 
  -5  -8   7       12.09        9.80      1.19 o 
  -4  -8   7       20.79       22.82      1.14 o 
  -3  -8   7       80.44       82.38      1.80 o 
  -2  -8   7       42.09       37.25      1.12 o 
  -1  -8   7       14.66       12.78      0.95 o 
   0  -8   7      108.04      109.32      2.59 o 
   1  -8   7      308.01      309.73      5.40 o 
   2  -8   7       54.26       52.90      2.01 o 
   3  -8   7        0.15       -0.78      0.78 o 
   4  -8   7        6.92        6.53      1.51 o 
   5  -8   7      120.37      126.78      4.06 o 
   6  -8   7       28.54       25.96      2.50 o 
  -8  -7   7        0.05       -0.18      1.25 o 
  -7  -7   7        3.68        2.67      0.97 o 
  -6  -7   7       11.18        9.68      0.99 o 
  -5  -7   7       18.34       17.28      0.95 o 
  -4  -7   7       39.74       36.47      1.11 o 
  -3  -7   7       14.14       15.42      0.73 o 
  -2  -7   7      151.35      162.75      2.58 o 
  -1  -7   7        1.27        2.20      0.54 o 
   0  -7   7        0.98        0.42      0.49 o 
   1  -7   7        0.01        1.40      0.57 o 
   2  -7   7        3.67        2.70      0.72 o 
   3  -7   7        1.29        1.44      0.81 o 
   4  -7   7       16.32       14.06      1.76 o 
   5  -7   7       47.47       43.36      2.43 o 
   6  -7   7        6.43        5.99      1.92 o 
   7  -7   7       10.88        7.31      2.09 o 
  -9  -6   7        8.77        8.69      1.91 o 
  -8  -6   7        5.09        3.34      1.55 o 
  -7  -6   7       26.21       27.08      2.24 o 
  -6  -6   7      134.27      124.36      2.39 o 
  -5  -6   7      108.67      108.61      2.01 o 
  -4  -6   7       99.65      103.92      1.94 o 
  -3  -6   7       77.39       81.54      1.71 o 
  -2  -6   7       72.72       74.75      1.47 o 
  -1  -6   7       25.59       23.86      0.80 o 
   0  -6   7        0.70        2.38      0.50 o 
   1  -6   7      131.93      146.98      2.49 o 
   2  -6   7        1.92        1.29      0.53 o 
   3  -6   7        1.40        3.19      0.95 o 
   4  -6   7       52.62       48.23      2.26 o 
   5  -6   7       54.66       57.69      3.01 o 
   6  -6   7        0.19        0.80      1.20 o 
   7  -6   7        0.65        1.80      1.49 o 
  -9  -5   7        1.34        0.73      1.49 o 
  -8  -5   7        3.57        3.58      1.38 o 
  -7  -5   7       39.50       36.05      1.81 o 
  -6  -5   7      428.35      390.21      5.38 o 
  -5  -5   7      101.56      102.45      1.73 o 
  -4  -5   7        2.90        3.37      0.44 o 
  -3  -5   7       16.96       23.44      1.12 o 
  -2  -5   7      148.88      162.96      3.53 o 
  -1  -5   7      124.27      109.84      2.13 o 
   0  -5   7        4.71        2.14      0.41 o 
   1  -5   7       80.32       86.80      1.84 o 
   2  -5   7       31.48       32.24      1.88 o 
   3  -5   7        0.01        0.84      0.75 o 
   4  -5   7        2.39        1.10      0.95 o 
   5  -5   7       25.95       29.11      1.98 o 
   6  -5   7        7.16        5.99      1.27 o 
   7  -5   7        5.34        7.25      1.65 o 
  -9  -4   7        8.49        9.39      1.83 o 
  -8  -4   7        5.80        8.40      1.55 o 
  -7  -4   7       60.74       61.13      2.23 o 
  -6  -4   7        2.81        3.16      0.55 o 
  -5  -4   7        3.03        1.96      0.43 o 
  -4  -4   7       17.17       17.57      0.78 o 
  -3  -4   7      127.57      130.59      2.59 o 
  -2  -4   7       66.27       74.29      1.40 o 
  -1  -4   7       47.01       54.24      1.29 o 
   0  -4   7        0.07        0.22      0.31 o 
   1  -4   7       26.18       25.83      1.27 o 
   2  -4   7        9.49        8.61      0.99 o 
   3  -4   7       29.48       30.77      1.68 o 
   4  -4   7       10.03        6.49      1.81 o 
   5  -4   7        0.00        0.10      0.92 o 
   6  -4   7        1.00        0.92      1.11 o 
   7  -4   7        0.33        2.46      1.42 o 
  -9  -3   7        1.38        2.38      1.79 o 
  -8  -3   7        0.01       -0.79      1.32 o 
  -7  -3   7       30.75       32.16      1.39 o 
  -6  -3   7       11.72       12.66      0.76 o 
  -5  -3   7        0.90        0.92      0.44 o 
  -4  -3   7        4.12        5.49      0.55 o 
  -3  -3   7      238.50      252.54      4.19 o 
  -2  -3   7       66.05       70.11      2.28 o 
  -1  -3   7      270.52      310.81      4.26 o 
   0  -3   7      407.27      434.63      7.16 o 
   1  -3   7      474.44      441.14      6.66 o 
   2  -3   7      179.05      200.33      4.85 o 
   3  -3   7        7.84        7.13      1.04 o 
   4  -3   7       63.00       56.77      2.22 o 
   5  -3   7        0.59        0.30      0.92 o 
   6  -3   7        0.44        1.02      1.07 o 
   7  -3   7        0.12        0.02      1.49 o 
  -9  -2   7        9.16        9.60      1.77 o 
  -8  -2   7        0.79       -0.31      1.05 o 
  -7  -2   7       39.38       41.95      1.57 o 
  -6  -2   7        0.30        0.24      0.39 o 
  -5  -2   7       39.04       39.53      1.37 o 
  -4  -2   7       22.76       28.07      0.97 o 
  -3  -2   7      869.53      905.91     17.65 o 
  -2  -2   7       28.12       31.72      2.11 o 
  -1  -2   7        5.83        3.77      0.38 o 
   0  -2   7       94.88      103.51      2.74 o 
   1  -2   7      971.77      922.63     15.73 o 
   2  -2   7       39.52       37.94      1.68 o 
   3  -2   7        8.18        6.38      0.81 o 
   4  -2   7        1.28       -0.37      0.78 o 
   5  -2   7        8.27        8.15      1.20 o 
   6  -2   7        0.57       -0.24      1.21 o 
   7  -2   7        1.83        1.53      1.71 o 
  -9  -1   7        2.59        5.99      1.64 o 
  -8  -1   7        2.16        1.78      1.18 o 
  -7  -1   7       15.01       12.24      1.01 o 
  -6  -1   7       55.57       42.07      1.41 o 
  -5  -1   7      232.11      247.58      3.44 o 
  -4  -1   7       43.71       52.51      1.32 o 
  -3  -1   7        6.40        5.37      0.56 o 
  -2  -1   7        4.89        7.48      0.41 o 
  -1  -1   7       18.46       14.32      0.65 o 
   0  -1   7      362.36      370.05      5.68 o 
   1  -1   7       32.88       28.76      1.12 o 
   2  -1   7      283.38      266.52      4.21 o 
   3  -1   7       43.56       38.38      1.38 o 
   4  -1   7      145.16      152.40      5.57 o 
   5  -1   7        3.88        3.00      1.24 o 
   6  -1   7       18.82       20.11      2.17 o 
   7  -1   7        0.23        0.09      1.60 o 
  -9   0   7       10.97        8.63      1.78 o 
  -8   0   7       27.72       26.52      2.14 o 
  -7   0   7      134.26      135.85      3.56 o 
  -6   0   7       74.62       79.24      2.25 o 
  -5   0   7        5.93        5.16      0.63 o 
  -4   0   7       28.12       25.78      0.97 o 
  -3   0   7       36.31       30.93      0.97 o 
  -2   0   7      247.18      286.58      4.84 o 
  -1   0   7       31.14       32.84      0.95 o 
   0   0   7        0.96        0.81      0.37 o 
   1   0   7       21.19       19.06      1.10 o 
   2   0   7        3.64        4.82      0.72 o 
   3   0   7       48.50       48.61      1.84 o 
   4   0   7       23.77       23.87      1.94 o 
   5   0   7       11.04        9.67      1.63 o 
   6   0   7        0.16        0.87      1.58 o 
   7   0   7        0.78       -1.51      1.51 o 
  -9   1   7        1.20        3.25      2.64 o 
  -8   1   7        4.74        4.15      1.65 o 
  -7   1   7        1.35       -0.70      0.88 o 
  -6   1   7       29.58       30.35      1.40 o 
  -5   1   7       82.96       83.25      1.72 o 
  -4   1   7      134.36      139.38      2.73 o 
  -3   1   7        2.36        2.45      0.35 o 
  -2   1   7       23.90       19.32      0.96 o 
  -1   1   7        4.54        4.88      0.53 o 
   0   1   7        2.89        1.44      0.54 o 
   1   1   7       16.90       22.25      1.24 o 
   2   1   7        0.19        0.03      0.63 o 
   3   1   7       11.40       12.76      1.26 o 
   4   1   7        9.83        9.03      1.46 o 
   5   1   7        6.87        6.30      1.43 o 
   6   1   7        1.99        4.53      1.58 o 
   7   1   7       11.57       11.83      2.37 o 
  -9   2   7       32.06       32.45      3.28 o 
  -8   2   7        1.13       -0.59      1.64 o 
  -7   2   7        2.47       -0.26      0.96 o 
  -6   2   7      114.01      108.03      3.21 o 
  -5   2   7       90.21       92.07      1.97 o 
  -4   2   7        1.16        0.94      0.41 o 
  -3   2   7       60.55       68.32      1.59 o 
  -2   2   7      716.92      743.39     10.78 o 
  -1   2   7       85.81       98.18      2.37 o 
   0   2   7      127.36      145.81      3.31 o 
   1   2   7       87.81       85.17      3.34 o 
   2   2   7       13.18       12.05      1.35 o 
   3   2   7       41.02       42.51      4.03 o 
   4   2   7       48.86       48.30      4.91 o 
   5   2   7        1.60        3.27      1.20 o 
   6   2   7        3.39        5.11      1.50 o 
  -9   3   7        2.69       -0.05      2.33 o 
  -8   3   7        3.03        1.67      1.74 o 
  -7   3   7        0.14       -1.92      1.92 o 
  -6   3   7        7.65        4.90      0.82 o 
  -5   3   7       20.80       16.05      0.93 o 
  -4   3   7       47.14       53.08      1.40 o 
  -3   3   7      193.40      216.40      3.89 o 
  -2   3   7       33.21       34.59      1.38 o 
  -1   3   7       38.58       44.76      2.24 o 
   0   3   7        1.10        1.69      0.67 o 
   1   3   7       58.40       55.83      2.59 o 
   2   3   7      182.96      177.52      8.54 o 
   3   3   7        4.15        2.78      1.26 o 
   4   3   7        0.53       -1.11      1.24 o 
   5   3   7        9.34       12.49      2.96 o 
   6   3   7        0.34       -0.03      2.05 o 
  -9   4   7        1.11       -0.51      2.00 o 
  -8   4   7        6.65        4.89      2.41 o 
  -7   4   7        5.91        1.91      1.83 o 
  -6   4   7      143.85      150.74      4.34 o 
  -5   4   7      203.05      203.27      4.41 o 
  -4   4   7        3.63        2.24      0.60 o 
  -3   4   7       16.50       17.35      1.01 o 
  -2   4   7       47.75       51.83      1.56 o 
  -1   4   7       30.85       32.44      1.86 o 
   0   4   7        4.05        3.62      0.96 o 
   1   4   7       20.24       22.63      1.75 o 
   2   4   7        0.32        1.62      1.19 o 
   3   4   7        9.18        6.03      1.68 o 
   4   4   7       49.10       54.29      3.55 o 
   5   4   7        0.83        2.05      1.89 o 
   6   4   7        4.36        4.20      3.21 o 
  -8   5   7        6.42        8.38      3.16 o 
  -7   5   7        4.29        6.60      1.69 o 
  -6   5   7        5.64        1.49      1.03 o 
  -5   5   7        0.75       -0.10      0.80 o 
  -4   5   7       10.63        9.37      0.85 o 
  -3   5   7      415.23      397.63      6.70 o 
  -2   5   7        5.24        4.06      0.80 o 
  -1   5   7        2.54        4.53      0.83 o 
   0   5   7       57.25       48.10      2.32 o 
   1   5   7      158.61      131.62      4.72 o 
   2   5   7       11.31        8.23      1.98 o 
   3   5   7        1.02        2.21      1.53 o 
   4   5   7        0.01        1.63      1.50 o 
   5   5   7        5.26        3.88      2.20 o 
  -8   6   7        0.17        1.36      2.21 o 
  -7   6   7        9.42        7.13      1.63 o 
  -6   6   7        8.62        6.64      1.35 o 
  -5   6   7       10.82       12.21      1.43 o 
  -4   6   7       43.31       39.95      1.85 o 
  -3   6   7       45.77       47.38      2.10 o 
  -2   6   7        5.31        6.69      1.04 o 
  -1   6   7        0.47        1.19      0.78 o 
   0   6   7       74.19       70.02      2.54 o 
   1   6   7       59.87       65.55      3.50 o 
   2   6   7       21.09       22.47      2.56 o 
   3   6   7       16.58       21.41      2.67 o 
   4   6   7        0.09        2.63      1.88 o 
  -7   7   7        0.06        1.17      1.24 o 
  -6   7   7        0.84       -1.02      1.02 o 
  -5   7   7        0.03        1.03      1.04 o 
  -4   7   7        0.31       -0.41      0.92 o 
  -3   7   7        0.50        1.39      0.98 o 
  -2   7   7        0.28        1.06      0.91 o 
  -1   7   7       61.70       58.25      2.31 o 
   0   7   7        1.86        2.46      1.28 o 
   1   7   7        1.48        3.47      1.55 o 
   2   7   7        8.96       10.89      2.08 o 
   3   7   7        2.31        2.83      2.02 o 
   4   7   7        4.75        4.65      2.45 o 
  -6   8   7        1.92        1.56      1.29 o 
  -5   8   7        0.05       -0.27      1.09 o 
  -4   8   7        4.51        5.98      1.31 o 
  -3   8   7        7.27        5.20      1.97 o 
  -2   8   7       17.49       17.46      1.64 o 
  -1   8   7        1.35        0.38      1.15 o 
   0   8   7        0.28       -0.38      1.24 o 
   1   8   7        0.18       -0.37      1.41 o 
   2   8   7        3.94        4.43      2.20 o 
   3   8   7        0.77        2.08      2.19 o 
  -5   9   7        6.64        5.30      1.46 o 
  -4   9   7        2.02        2.67      1.31 o 
  -3   9   7        6.47        5.79      1.51 o 
  -2   9   7        3.99        0.82      1.58 o 
  -1   9   7        5.82        7.29      1.95 o 
   0   9   7       10.50        7.46      2.06 o 
   1   9   7        1.30        1.88      1.98 o 
  -3  10   7        4.66        9.80      2.99 o 
  -2  10   7        0.19        1.07      2.17 o 
  -1  10   7        0.49        1.67      2.69 o 
  -3 -13   8        3.53        2.26      1.65 o 
  -2 -13   8        1.84        1.53      1.28 o 
  -1 -13   8       10.57       13.91      2.15 o 
   0 -13   8       28.21       33.13      4.29 o 
   1 -13   8       42.40       50.72      3.06 o 
   2 -13   8        4.35        4.79      1.81 o 
  -5 -12   8        1.35        0.97      1.22 o 
  -4 -12   8        2.88        4.11      1.30 o 
  -3 -12   8       10.22       14.24      2.32 o 
  -2 -12   8        8.93       11.44      2.27 o 
  -1 -12   8       94.28      100.49      3.68 o 
   0 -12   8       13.32       16.22      1.86 o 
   1 -12   8        0.18        1.16      1.37 o 
   2 -12   8        1.63        1.01      1.38 o 
   3 -12   8        0.96        0.67      1.48 o 
  -6 -11   8        0.01        0.71      1.27 o 
  -5 -11   8        1.76        2.54      1.14 o 
  -4 -11   8       25.89       24.87      2.65 o 
  -3 -11   8        4.92        4.56      1.24 o 
  -2 -11   8       49.43       45.99      2.14 o 
  -1 -11   8      152.77      148.53      5.02 o 
   0 -11   8        4.35        2.80      1.72 o 
   1 -11   8        2.90        4.09      1.31 o 
   2 -11   8        0.07       -0.14      1.14 o 
   3 -11   8       14.99       13.77      1.78 o 
   4 -11   8        1.31        0.13      1.38 o 
  -7 -10   8        0.17       -0.56      1.17 o 
  -6 -10   8        2.19        2.64      1.11 o 
  -5 -10   8        0.35       -0.70      0.88 o 
  -4 -10   8        0.11       -0.84      0.84 o 
  -3 -10   8        1.13        0.62      0.77 o 
  -2 -10   8        4.23        4.93      1.11 o 
  -1 -10   8        0.02        0.46      0.83 o 
   0 -10   8        7.63       10.40      1.54 o 
   1 -10   8        4.17        3.97      1.17 o 
   2 -10   8        3.58        1.22      1.04 o 
   3 -10   8        3.22        2.96      1.34 o 
   4 -10   8        0.92        0.33      1.38 o 
   5 -10   8        0.55       -0.26      1.43 o 
  -7  -9   8        1.68        0.15      1.03 o 
  -6  -9   8        4.04        3.71      1.04 o 
  -5  -9   8        0.04       -0.53      0.92 o 
  -4  -9   8       19.83       21.28      1.26 o 
  -3  -9   8      228.26      233.01      3.97 o 
  -2  -9   8      167.17      189.27      3.43 o 
  -1  -9   8      220.38      228.78      4.74 o 
   0  -9   8      283.82      313.12      6.09 o 
   1  -9   8       74.02       76.67      2.40 o 
   2  -9   8       31.13       32.65      2.10 o 
   3  -9   8       48.72       51.87      2.82 o 
   4  -9   8        0.32       -0.65      1.35 o 
   5  -9   8        4.68        6.61      1.62 o 
  -8  -8   8        0.29        1.65      1.18 o 
  -7  -8   8        2.02        1.47      0.94 o 
  -6  -8   8       17.77       17.66      1.37 o 
  -5  -8   8        0.16        0.22      0.73 o 
  -4  -8   8       39.50       34.15      1.21 o 
  -3  -8   8      119.94      117.51      2.23 o 
  -2  -8   8       25.32       24.87      1.05 o 
  -1  -8   8      928.38      968.11     15.97 o 
   0  -8   8       28.90       29.58      1.56 o 
   1  -8   8       37.99       42.72      2.16 o 
   2  -8   8        0.39        0.36      0.81 o 
   3  -8   8        1.92        1.34      1.13 o 
   4  -8   8        8.71        6.59      1.56 o 
   5  -8   8       24.06       22.49      2.06 o 
   6  -8   8        4.96        3.48      1.65 o 
  -8  -7   8        1.50        2.17      1.21 o 
  -7  -7   8        4.02        4.31      1.08 o 
  -6  -7   8        2.84        3.73      0.81 o 
  -5  -7   8      120.48      118.09      2.79 o 
  -4  -7   8      358.58      351.42      6.60 o 
  -3  -7   8      405.67      403.99      5.64 o 
  -2  -7   8       18.06       18.09      0.77 o 
  -1  -7   8        0.09        0.11      0.45 o 
   0  -7   8       65.06       56.68      1.72 o 
   1  -7   8       48.48       49.19      1.68 o 
   2  -7   8        0.93        0.55      0.56 o 
   3  -7   8       22.83       20.25      2.34 o 
   4  -7   8        2.63        1.49      1.09 o 
   5  -7   8        1.84        0.89      1.23 o 
   6  -7   8        0.32        0.34      1.34 o 
  -9  -6   8        4.79        5.75      2.39 o 
  -8  -6   8        1.00        1.02      0.88 o 
  -7  -6   8        0.11        0.09      0.66 o 
  -6  -6   8       24.11       23.28      0.96 o 
  -5  -6   8       95.67       95.21      2.27 o 
  -4  -6   8      142.60      119.81      3.13 o 
  -3  -6   8       60.73       62.45      2.03 o 
  -2  -6   8        5.99        6.74      0.91 o 
  -1  -6   8        0.51        1.46      0.36 o 
   0  -6   8        0.35       -0.08      0.40 o 
   1  -6   8       17.88       20.66      0.96 o 
   2  -6   8        0.51        0.57      0.58 o 
   3  -6   8       46.66       47.76      2.70 o 
   4  -6   8       30.90       28.72      2.25 o 
   5  -6   8        3.33        3.74      1.21 o 
   6  -6   8       14.43       12.65      1.73 o 
  -9  -5   8        6.25        4.19      1.62 o 
  -8  -5   8        0.07        0.21      1.12 o 
  -7  -5   8        2.71        1.62      0.65 o 
  -6  -5   8        0.01       -0.42      0.61 o 
  -5  -5   8       24.40       27.36      1.27 o 
  -4  -5   8       22.23       19.44      1.09 o 
  -3  -5   8       24.16       19.94      1.06 o 
  -2  -5   8       36.94       37.68      2.15 o 
  -1  -5   8       33.21       31.88      1.02 o 
   0  -5   8        1.92        1.77      0.41 o 
   1  -5   8        8.92       10.82      1.13 o 
   2  -5   8       52.30       53.54      1.79 o 
   3  -5   8        3.53        4.03      1.01 o 
   4  -5   8       76.60       72.07      3.64 o 
   5  -5   8        0.57       -0.52      1.19 o 
   6  -5   8        1.51       -0.15      1.38 o 
   7  -5   8        4.91        4.53      1.95 o 
  -9  -4   8       14.68       18.29      2.25 o 
  -8  -4   8        8.11        7.66      1.45 o 
  -7  -4   8       28.04       25.01      1.20 o 
  -6  -4   8       70.21       75.09      1.99 o 
  -5  -4   8      108.71      108.13      2.89 o 
  -4  -4   8       52.73       54.99      1.45 o 
  -3  -4   8      231.98      222.76      4.00 o 
  -2  -4   8       28.44       28.82      0.82 o 
  -1  -4   8       54.33       45.84      1.31 o 
   0  -4   8       89.51      103.04      2.02 o 
   1  -4   8      449.37      451.83      6.90 o 
   2  -4   8       70.26       76.74      2.13 o 
   3  -4   8       35.56       38.68      1.67 o 
   4  -4   8       24.64       24.44      1.68 o 
   5  -4   8       19.83       17.26      1.64 o 
   6  -4   8        3.10        3.59      1.42 o 
   7  -4   8        0.16       -1.62      1.62 o 
  -9  -3   8        1.71        0.97      1.37 o 
  -8  -3   8       16.92       15.99      1.71 o 
  -7  -3   8        0.02       -0.26      0.51 o 
  -6  -3   8       25.22       22.53      1.28 o 
  -5  -3   8       58.75       51.44      1.58 o 
  -4  -3   8       18.72       19.89      1.09 o 
  -3  -3   8      466.64      488.96     19.04 o 
  -2  -3   8      120.21      120.90      3.64 o 
  -1  -3   8      358.05      378.40      6.10 o 
   0  -3   8      250.16      269.13      5.21 o 
   1  -3   8      224.58      239.71      4.57 o 
   2  -3   8      155.23      158.69      3.95 o 
   3  -3   8       24.91       22.99      1.33 o 
   4  -3   8        1.79        1.47      0.92 o 
   5  -3   8        0.09       -0.90      0.90 o 
   6  -3   8        1.90        1.04      1.35 o 
   7  -3   8        0.33       -1.56      1.56 o 
  -9  -2   8        8.24        7.52      1.67 o 
  -8  -2   8        0.03       -0.15      0.90 o 
  -7  -2   8        0.02        0.80      0.54 o 
  -6  -2   8      110.23      114.66      2.78 o 
  -5  -2   8        0.15        1.44      0.60 o 
  -4  -2   8       93.22       97.97      1.99 o 
  -3  -2   8      204.94      249.56     11.29 o 
  -2  -2   8        3.25        3.11      0.72 o 
  -1  -2   8       25.14       28.74      1.98 o 
   0  -2   8       36.83       44.68      1.51 o 
   1  -2   8       17.68       17.51      1.23 o 
   2  -2   8        0.01       -0.50      0.50 o 
   3  -2   8       28.13       28.62      1.94 o 
   4  -2   8        2.55        3.40      0.95 o 
   5  -2   8       56.80       61.37      3.08 o 
   6  -2   8        9.36       10.49      1.84 o 
   7  -2   8        1.90        0.83      1.63 o 
  -9  -1   8        0.67        0.18      1.32 o 
  -8  -1   8        7.24       10.99      2.11 o 
  -7  -1   8       98.04      102.13      2.56 o 
  -6  -1   8        0.30       -0.13      0.45 o 
  -5  -1   8        1.15       -0.15      0.58 o 
  -4  -1   8        1.03        0.95      0.45 o 
  -3  -1   8        9.81       13.15      0.65 o 
  -2  -1   8        2.28        3.88      0.49 o 
  -1  -1   8      101.38      115.30      2.47 o 
   0  -1   8       13.37       10.08      1.17 o 
   1  -1   8       82.36       86.85      2.11 o 
   2  -1   8        0.03       -0.19      0.50 o 
   3  -1   8      350.04      360.19      7.00 o 
   4  -1   8        0.22        0.04      1.22 o 
   5  -1   8        7.70        6.79      1.50 o 
   6  -1   8        6.73        4.57      1.54 o 
  -9   0   8        0.78       -0.07      1.36 o 
  -8   0   8       40.56       48.37      3.15 o 
  -7   0   8       25.18       25.71      2.21 o 
  -6   0   8        0.78        1.33      0.57 o 
  -5   0   8       77.23       82.37      2.19 o 
  -4   0   8        8.67        8.37      0.62 o 
  -3   0   8        6.68        8.34      0.69 o 
  -2   0   8       60.30       56.99      1.67 o 
  -1   0   8      193.80      217.88      3.85 o 
   0   0   8      126.28      114.15      2.58 o 
   1   0   8      180.17      176.52      5.06 o 
   2   0   8        2.78        3.18      0.84 o 
   3   0   8       30.07       23.78      1.83 o 
   4   0   8       15.30       15.83      1.74 o 
   5   0   8        0.46        1.99      1.26 o 
   6   0   8        4.77        8.60      2.04 o 
  -9   1   8        6.49        7.11      2.95 o 
  -8   1   8       45.63       39.57      3.03 o 
  -7   1   8       83.62       85.29      4.65 o 
  -6   1   8        9.33        9.68      1.11 o 
  -5   1   8       20.13       23.95      0.90 o 
  -4   1   8        7.23        9.21      0.83 o 
  -3   1   8      224.53      223.46      3.65 o 
  -2   1   8        7.20        7.85      1.10 o 
  -1   1   8      223.66      221.15      4.69 o 
   0   1   8      214.93      220.66      4.32 o 
   1   1   8        1.95        2.68      0.73 o 
   2   1   8       20.56       17.90      1.57 o 
   3   1   8      120.00      128.77      4.33 o 
   4   1   8       10.05       10.61      1.74 o 
   5   1   8        1.98       -0.58      0.99 o 
   6   1   8        2.12        1.16      1.31 o 
  -9   2   8        8.69        7.17      2.05 o 
  -8   2   8        8.29        3.98      2.39 o 
  -7   2   8        8.03       10.22      1.59 o 
  -6   2   8       30.29       32.96      1.66 o 
  -5   2   8       15.91       16.57      0.94 o 
  -4   2   8       71.59       67.73      1.56 o 
  -3   2   8        0.00        0.57      0.46 o 
  -2   2   8      100.16      100.47      2.17 o 
  -1   2   8       12.79       11.12      1.01 o 
   0   2   8        2.53        3.38      0.73 o 
   1   2   8       45.14       41.98      3.24 o 
   2   2   8       97.02      102.06      3.43 o 
   3   2   8        0.10        0.73      1.21 o 
   4   2   8        1.17       -0.16      1.66 o 
   5   2   8        1.16       -0.17      1.23 o 
   6   2   8        0.21        0.97      1.57 o 
  -9   3   8        7.33       10.06      2.85 o 
  -8   3   8        0.80        0.99      1.83 o 
  -7   3   8        4.53        3.87      1.71 o 
  -6   3   8        0.50        1.01      0.89 o 
  -5   3   8        1.54        3.07      0.73 o 
  -4   3   8       43.86       39.40      1.29 o 
  -3   3   8        4.82        3.36      0.65 o 
  -2   3   8       80.61       76.38      2.03 o 
  -1   3   8        8.15        7.44      0.92 o 
   0   3   8        0.00        0.55      0.76 o 
   1   3   8        8.48        6.18      1.19 o 
   2   3   8       14.08       16.92      1.96 o 
   3   3   8       55.00       54.42      3.27 o 
   4   3   8        0.64        1.56      1.57 o 
   5   3   8        0.02        2.78      2.08 o 
  -8   4   8        0.05       -2.96      2.96 o 
  -7   4   8       23.27       26.78      2.85 o 
  -6   4   8       21.77       20.87      1.82 o 
  -5   4   8       97.83       96.45      2.61 o 
  -4   4   8        1.69        1.46      0.64 o 
  -3   4   8       15.17       14.71      1.22 o 
  -2   4   8      169.66      161.19      3.76 o 
  -1   4   8      175.02      164.02      4.37 o 
   0   4   8        6.42        4.20      1.05 o 
   1   4   8       61.45       49.85      3.16 o 
   2   4   8       51.05       51.45      3.12 o 
   3   4   8      106.17      117.31      4.91 o 
   4   4   8       27.25       29.84      2.99 o 
   5   4   8       20.19       23.80      7.71 o 
  -8   5   8        1.95        3.93      2.49 o 
  -7   5   8        4.54        2.73      1.57 o 
  -6   5   8       13.26       10.15      1.55 o 
  -5   5   8        1.23        0.75      1.10 o 
  -4   5   8        9.03        7.36      1.11 o 
  -3   5   8        6.20        6.92      0.99 o 
  -2   5   8       15.52       14.63      1.48 o 
  -1   5   8       58.74       54.72      2.90 o 
   0   5   8       46.18       40.22      2.67 o 
   1   5   8       67.49       58.63      3.85 o 
   2   5   8        5.66        3.35      1.57 o 
   3   5   8       24.54       29.47      2.92 o 
   4   5   8        2.13        5.76      3.15 o 
  -7   6   8        1.76        0.39      1.76 o 
  -6   6   8        4.05        3.52      1.57 o 
  -5   6   8        0.26        0.70      0.99 o 
  -4   6   8       55.05       54.29      2.72 o 
  -3   6   8        0.06       -0.63      0.91 o 
  -2   6   8        8.68       11.37      1.24 o 
  -1   6   8       77.37       69.42      3.00 o 
   0   6   8        7.31        5.72      1.62 o 
   1   6   8        8.33        8.39      1.76 o 
   2   6   8       19.20       18.80      2.41 o 
   3   6   8        0.87        1.06      1.60 o 
   4   6   8        3.05        8.93      3.77 o 
  -7   7   8        8.64        4.76      1.92 o 
  -6   7   8        9.87        9.44      1.76 o 
  -5   7   8        0.40        2.02      1.11 o 
  -4   7   8        0.02        0.42      1.00 o 
  -3   7   8       30.64       31.02      2.14 o 
  -2   7   8        1.70        1.40      1.08 o 
  -1   7   8        4.17        2.30      1.64 o 
   0   7   8        8.93        8.61      1.93 o 
   1   7   8        3.87        4.18      1.71 o 
   2   7   8        9.67       14.53      2.35 o 
   3   7   8        0.02        3.10      2.90 o 
  -5   8   8        0.24        1.20      1.18 o 
  -4   8   8        9.38       13.73      1.65 o 
  -3   8   8        0.26        0.97      1.16 o 
  -2   8   8       16.92       26.36      3.42 o 
  -1   8   8        0.95        0.83      1.45 o 
   0   8   8       20.52       19.10      2.56 o 
   1   8   8        8.75       13.55      2.36 o 
  -4   9   8        6.05        2.47      2.12 o 
  -3   9   8        0.60       -1.00      1.58 o 
  -2   9   8        0.50       -0.19      1.53 o 
  -1   9   8        1.57        2.28      1.69 o 
  -3 -13   9        1.35        0.91      1.19 o 
  -2 -13   9        0.51        0.88      1.35 o 
  -1 -13   9        6.21        8.74      1.80 o 
   0 -13   9       28.75       32.10      2.77 o 
   1 -13   9        3.45        2.24      1.70 o 
  -4 -12   9        2.93        1.61      1.17 o 
  -3 -12   9        0.14        0.88      1.06 o 
  -2 -12   9        1.37       -0.52      1.71 o 
  -1 -12   9        1.32        0.83      1.21 o 
   0 -12   9        8.36        9.80      1.83 o 
   1 -12   9        4.41        4.35      1.49 o 
   2 -12   9        3.79        4.44      1.54 o 
   3 -12   9       15.20       18.46      2.29 o 
  -6 -11   9        0.38        1.23      1.74 o 
  -5 -11   9        0.66        2.59      1.09 o 
  -4 -11   9        0.25       -0.05      0.90 o 
  -3 -11   9       34.67       35.90      2.03 o 
  -2 -11   9      142.23      150.64      4.80 o 
  -1 -11   9       14.70       21.56      1.93 o 
   0 -11   9       24.18       26.47      1.95 o 
   1 -11   9       30.39       32.65      2.24 o 
   2 -11   9       36.14       39.00      2.43 o 
   3 -11   9        1.10        1.23      1.23 o 
   4 -11   9        5.13        4.80      1.51 o 
  -6 -10   9        1.24        1.74      1.14 o 
  -5 -10   9        0.48        1.19      0.87 o 
  -4 -10   9        5.51        4.91      1.01 o 
  -3 -10   9       13.47       14.24      1.22 o 
  -2 -10   9      154.36      178.28      4.45 o 
  -1 -10   9        2.50        2.11      0.85 o 
   0 -10   9       26.16       22.23      1.70 o 
   1 -10   9       43.19       41.11      2.08 o 
   2 -10   9       17.99       19.20      1.74 o 
   3 -10   9        4.66        3.05      1.36 o 
   4 -10   9        0.06       -1.32      1.32 o 
  -7  -9   9        3.93        4.65      1.21 o 
  -6  -9   9        0.25        0.72      0.74 o 
  -5  -9   9       11.83       13.28      1.01 o 
  -4  -9   9       24.41       26.36      1.85 o 
  -3  -9   9        5.76        6.59      0.80 o 
  -2  -9   9       12.91       10.96      0.84 o 
  -1  -9   9        0.03       -0.19      0.68 o 
   0  -9   9       78.40       86.41      2.41 o 
   1  -9   9       25.52       27.17      1.94 o 
   2  -9   9       34.41       30.59      2.05 o 
   3  -9   9        5.34        4.09      1.35 o 
   4  -9   9        7.97        6.84      1.63 o 
   5  -9   9        7.78        6.62      1.52 o 
  -8  -8   9        0.46        0.87      1.11 o 
  -7  -8   9        8.53        7.32      2.22 o 
  -6  -8   9        8.21        7.08      1.11 o 
  -5  -8   9       13.21       14.16      1.14 o 
  -4  -8   9       18.37       19.54      1.54 o 
  -3  -8   9       87.34       87.18      2.64 o 
  -2  -8   9      178.87      184.37      3.17 o 
  -1  -8   9       90.19       91.26      2.33 o 
   0  -8   9       15.05       13.84      1.09 o 
   1  -8   9        8.71        8.74      1.10 o 
   2  -8   9       10.66       14.97      1.51 o 
   3  -8   9       13.67       12.93      1.58 o 
   4  -8   9        3.06        3.19      1.46 o 
   5  -8   9        7.27        5.07      1.42 o 
  -8  -7   9        1.08        1.51      2.01 o 
  -7  -7   9        6.61        9.19      2.66 o 
  -6  -7   9        7.19        5.04      1.80 o 
  -5  -7   9        8.82        7.02      1.32 o 
  -4  -7   9       78.38       72.91      2.96 o 
  -3  -7   9      619.02      614.89     12.86 o 
  -2  -7   9       26.97       33.42      1.80 o 
  -1  -7   9       13.79       14.61      0.76 o 
   0  -7   9       19.53       20.59      1.01 o 
   1  -7   9       19.67       20.17      1.28 o 
   2  -7   9       61.20       57.12      1.83 o 
   3  -7   9       29.84       29.82      2.06 o 
   4  -7   9        4.50        2.63      1.18 o 
   5  -7   9        6.73        6.97      1.42 o 
   6  -7   9        5.55        6.80      1.85 o 
  -8  -6   9       14.35       12.36      2.57 o 
  -7  -6   9        1.85        3.57      2.46 o 
  -6  -6   9      109.58       99.26      6.34 o 
  -5  -6   9        0.85        2.21      1.31 o 
  -4  -6   9       17.14       17.77      1.17 o 
  -3  -6   9      433.51      419.86      8.89 o 
  -2  -6   9      132.49      125.00      3.11 o 
  -1  -6   9       22.25       25.81      1.43 o 
   0  -6   9       42.59       41.26      1.26 o 
   1  -6   9       12.04       13.23      1.12 o 
   2  -6   9        5.94        7.10      0.87 o 
   3  -6   9        3.97        5.92      1.19 o 
   4  -6   9       11.93       12.29      1.71 o 
   5  -6   9        6.35        6.70      1.35 o 
   6  -6   9        0.90        3.57      1.45 o 
  -9  -5   9       12.34       12.57      2.73 o 
  -8  -5   9       19.11       19.90      2.87 o 
  -7  -5   9       13.55       15.79      2.44 o 
  -6  -5   9        0.94        1.19      1.06 o 
  -5  -5   9       41.15       32.41      1.80 o 
  -4  -5   9       41.14       39.40      1.57 o 
  -3  -5   9      158.21      152.68      3.56 o 
  -2  -5   9      235.35      219.57      4.40 o 
  -1  -5   9       62.08       62.92      1.95 o 
   0  -5   9       66.42       68.66      1.61 o 
   1  -5   9      118.82      132.16      2.54 o 
   2  -5   9        0.55       -0.62      0.74 o 
   3  -5   9        9.25       11.60      1.46 o 
   4  -5   9        0.75       -0.24      1.01 o 
   5  -5   9        1.55        3.31      1.25 o 
   6  -5   9        0.18        0.56      1.53 o 
  -9  -4   9        8.20        9.49      2.61 o 
  -8  -4   9        1.08        1.61      1.35 o 
  -7  -4   9       16.43       11.69      2.38 o 
  -6  -4   9        8.78        6.46      1.89 o 
  -5  -4   9       35.59       27.43      1.89 o 
  -4  -4   9      195.27      195.66      4.26 o 
  -3  -4   9      105.21      105.23      6.58 o 
  -2  -4   9       13.21       15.23      0.66 o 
  -1  -4   9       56.86       56.25      2.84 o 
   0  -4   9       96.72      101.92      2.34 o 
   1  -4   9       22.48       26.03      1.14 o 
   2  -4   9        0.12       -0.76      0.76 o 
   3  -4   9       29.20       30.02      1.69 o 
   4  -4   9        9.76       10.70      1.34 o 
   5  -4   9        0.38       -0.07      0.95 o 
   6  -4   9       10.07        8.40      1.76 o 
  -9  -3   9        3.52        2.17      2.03 o 
  -8  -3   9        1.37       -1.54      1.54 o 
  -7  -3   9        3.61        1.99      1.23 o 
  -6  -3   9       12.27       13.36      1.40 o 
  -5  -3   9       26.38       27.80      1.18 o 
  -4  -3   9      366.14      402.65      8.45 o 
  -3  -3   9       53.60       52.83      4.69 o 
  -2  -3   9        2.32        2.51      0.47 o 
  -1  -3   9        2.57        3.79      0.62 o 
   0  -3   9        4.70        3.84      0.59 o 
   1  -3   9       23.70       25.56      1.12 o 
   2  -3   9      544.88      548.10     10.89 o 
   3  -3   9       50.91       47.10      1.96 o 
   4  -3   9       10.50        6.13      1.23 o 
   5  -3   9       21.90       25.87      2.27 o 
   6  -3   9        0.55        3.88      1.55 o 
  -9  -2   9       14.00       19.59      2.88 o 
  -8  -2   9        0.36        0.21      1.19 o 
  -7  -2   9        0.86        0.40      1.19 o 
  -6  -2   9       24.22       21.63      4.29 o 
  -5  -2   9       14.10       11.82      0.85 o 
  -4  -2   9      202.23      203.35      3.51 o 
  -3  -2   9       69.67       68.67      5.33 o 
  -2  -2   9       18.51       24.24      0.84 o 
  -1  -2   9       21.07       17.87      1.08 o 
   0  -2   9       10.14        7.77      0.82 o 
   1  -2   9      204.56      202.51      5.01 o 
   2  -2   9       17.73       22.37      1.12 o 
   3  -2   9       23.23       18.57      1.40 o 
   4  -2   9       35.31       34.20      2.28 o 
   5  -2   9       12.29       16.01      1.96 o 
   6  -2   9        0.02       -0.12      1.39 o 
  -9  -1   9        0.49        1.89      2.56 o 
  -8  -1   9        2.65        1.29      0.99 o 
  -7  -1   9       81.38       80.85      4.02 o 
  -6  -1   9      240.33      234.77      7.29 o 
  -5  -1   9       12.46       14.46      0.95 o 
  -4  -1   9        7.60        5.34      0.52 o 
  -3  -1   9       32.54       29.39      1.23 o 
  -2  -1   9       37.47       38.04      1.89 o 
  -1  -1   9       17.07       15.95      1.13 o 
   0  -1   9      101.83       98.53      2.35 o 
   1  -1   9        2.97        0.94      0.71 o 
   2  -1   9       22.64       29.19      1.62 o 
   3  -1   9       78.49       93.45      3.32 o 
   4  -1   9       13.07       15.94      1.75 o 
   5  -1   9        2.38        3.73      1.27 o 
   6  -1   9        8.80        5.92      2.09 o 
  -9   0   9        1.44        3.20      2.72 o 
  -8   0   9        0.27        0.36      1.18 o 
  -7   0   9       57.24       56.92      2.29 o 
  -6   0   9       39.70       40.47      4.05 o 
  -5   0   9      122.90      118.25      2.76 o 
  -4   0   9       65.23       64.93      1.78 o 
  -3   0   9       19.65       23.21      1.02 o 
  -2   0   9      103.23       90.55      2.69 o 
  -1   0   9       95.93       83.86      2.00 o 
   0   0   9        0.00        0.02      0.72 o 
   1   0   9      367.41      370.73      6.77 o 
   2   0   9        7.51        7.99      1.35 o 
   3   0   9       35.46       38.25      2.29 o 
   4   0   9        7.01       10.00      1.39 o 
   5   0   9        0.98       -0.74      1.50 o 
   6   0   9        4.48        4.96      1.97 o 
  -9   1   9        7.59        6.34      2.58 o 
  -8   1   9        0.23       -1.16      1.31 o 
  -7   1   9        4.35        3.31      1.10 o 
  -6   1   9       54.05       49.95      2.45 o 
  -5   1   9        4.63        6.19      1.03 o 
  -4   1   9       11.83       12.46      0.95 o 
  -3   1   9        2.39        2.60      0.49 o 
  -2   1   9        3.00        2.26      0.51 o 
  -1   1   9        0.75        1.42      0.59 o 
   0   1   9       12.76       11.88      1.03 o 
   1   1   9        0.01       -0.19      0.84 o 
   2   1   9       86.24       90.90      5.20 o 
   3   1   9        5.12        4.48      1.50 o 
   4   1   9       31.91       27.41      2.59 o 
   5   1   9       12.65       13.70      2.79 o 
  -9   2   9        0.42        0.57      1.73 o 
  -8   2   9       23.84       22.83      2.49 o 
  -7   2   9       14.52       10.82      1.75 o 
  -6   2   9        0.18       -0.80      0.80 o 
  -5   2   9      163.01      166.51      3.70 o 
  -4   2   9      130.00      118.56      2.60 o 
  -3   2   9       39.88       37.03      1.37 o 
  -2   2   9       47.33       58.98      1.82 o 
  -1   2   9       21.57       20.69      1.35 o 
   0   2   9       37.89       37.09      1.91 o 
   1   2   9       78.25       77.82      2.94 o 
   2   2   9       84.54       79.30      5.13 o 
   3   2   9       40.07       40.29      2.92 o 
   4   2   9       11.50       12.63      2.16 o 
   5   2   9        0.63        3.89      1.91 o 
  -8   3   9        0.39        0.09      1.74 o 
  -7   3   9        1.27        0.76      1.47 o 
  -6   3   9       40.67       40.87      2.22 o 
  -5   3   9      304.90      308.43      6.06 o 
  -4   3   9       96.76       92.97      2.69 o 
  -3   3   9       52.07       49.22      1.83 o 
  -2   3   9        3.83        3.26      0.93 o 
  -1   3   9       18.92       21.32      1.54 o 
   0   3   9      126.15      145.86      4.13 o 
   1   3   9        3.92        3.52      1.35 o 
   2   3   9        6.74        8.88      2.50 o 
   3   3   9        1.40        1.02      1.42 o 
   4   3   9        9.21       10.93      2.18 o 
   5   3   9       29.50       33.79      3.99 o 
  -8   4   9       17.93       23.20      3.36 o 
  -7   4   9        8.78        9.17      1.86 o 
  -6   4   9       23.02       22.94      2.24 o 
  -5   4   9        1.15       -0.14      1.03 o 
  -4   4   9       13.70       13.86      1.33 o 
  -3   4   9       58.85       55.30      2.38 o 
  -2   4   9       54.85       48.97      2.04 o 
  -1   4   9        0.89        1.19      0.93 o 
   0   4   9       10.64        5.59      1.42 o 
   1   4   9        0.58       -0.03      1.19 o 
   2   4   9        9.27        9.99      1.90 o 
   3   4   9        3.72        4.78      1.70 o 
   4   4   9        1.25        1.50      1.69 o 
  -7   5   9        1.14        2.28      1.66 o 
  -6   5   9        1.59        1.30      1.38 o 
  -5   5   9        3.70        3.31      1.59 o 
  -4   5   9        9.04        8.26      1.36 o 
  -3   5   9       24.97       24.94      2.12 o 
  -2   5   9       29.65       31.61      2.34 o 
  -1   5   9        0.88        2.98      1.40 o 
   0   5   9       17.34       17.73      2.16 o 
   1   5   9       18.20       17.65      2.20 o 
   2   5   9        3.15        2.34      1.57 o 
   3   5   9        0.66        1.90      2.78 o 
  -7   6   9        0.02       -1.54      1.54 o 
  -6   6   9        7.98        9.69      1.96 o 
  -5   6   9       10.13       10.26      1.85 o 
  -4   6   9        0.66        0.32      1.16 o 
  -3   6   9        8.80        9.70      1.71 o 
  -2   6   9        1.36        0.54      1.26 o 
  -1   6   9        7.74        9.53      1.85 o 
   0   6   9       15.31       14.84      2.17 o 
   1   6   9       13.55       17.72      2.37 o 
   2   6   9        4.17        3.46      1.82 o 
   3   6   9        3.97        2.17      2.99 o 
  -6   7   9        0.63       -0.91      1.58 o 
  -5   7   9        7.48        4.38      1.72 o 
  -4   7   9        0.93        4.38      1.62 o 
  -3   7   9       17.33       22.81      2.46 o 
  -2   7   9        8.90       11.35      3.47 o 
  -1   7   9       10.13        9.38      1.94 o 
   0   7   9        1.13        1.09      1.57 o 
   1   7   9        8.06       10.36      2.21 o 
  -4   8   9        0.66        2.02      1.60 o 
  -3   8   9        4.00        8.00      1.83 o 
  -2   8   9        4.87        4.55      1.77 o 
  -1   8   9        1.42        2.14      1.78 o 
   0   8   9        0.93       -0.61      1.57 o 
  -2 -13  10        1.27        4.14      1.73 o 
  -1 -13  10        2.21        5.12      1.61 o 
   0 -13  10        8.29        7.73      2.51 o 
  -4 -12  10        0.19       -0.02      1.00 o 
  -3 -12  10       17.26       20.20      2.72 o 
  -2 -12  10        0.97        0.97      1.20 o 
  -1 -12  10       31.95       25.21      2.16 o 
   0 -12  10       31.98       34.58      3.05 o 
   1 -12  10       15.56       18.62      2.23 o 
   2 -12  10        5.80        3.18      1.72 o 
  -5 -11  10        0.01       -1.57      1.57 o 
  -4 -11  10        4.27        3.59      0.94 o 
  -3 -11  10        7.38        5.26      1.25 o 
  -2 -11  10        6.29        6.68      1.21 o 
  -1 -11  10        1.40        1.51      1.06 o 
   0 -11  10        2.93        7.61      1.49 o 
   1 -11  10        1.18        1.24      1.28 o 
   2 -11  10        6.46        6.08      1.44 o 
   3 -11  10       10.49        7.52      1.78 o 
  -6 -10  10        3.68        5.03      2.19 o 
  -5 -10  10        2.63        0.23      2.46 o 
  -4 -10  10        0.22       -0.74      0.83 o 
  -3 -10  10       21.80       23.60      1.79 o 
  -2 -10  10        2.93        2.92      0.82 o 
  -1 -10  10       29.70       36.48      1.83 o 
   0 -10  10        0.82       -0.28      0.92 o 
   1 -10  10       21.59       25.06      1.91 o 
   2 -10  10        1.62       -1.09      1.09 o 
   3 -10  10        2.60        2.05      1.36 o 
   4 -10  10        0.04       -0.03      1.38 o 
  -7  -9  10        4.83        6.55      3.20 o 
  -6  -9  10        7.37        9.06      2.75 o 
  -5  -9  10       10.77       10.00      1.73 o 
  -4  -9  10        0.99        1.40      1.25 o 
  -3  -9  10      187.81      200.75      7.11 o 
  -2  -9  10        1.96        1.07      1.24 o 
  -1  -9  10        1.55        0.80      0.78 o 
   0  -9  10        3.52        0.66      1.03 o 
   1  -9  10        0.51       -0.53      0.90 o 
   2  -9  10        1.31        0.81      1.01 o 
   3  -9  10        4.09        5.30      1.74 o 
   4  -9  10        4.36        4.62      1.56 o 
  -7  -8  10        0.01        1.46      2.15 o 
  -6  -8  10        3.41        3.40      1.43 o 
  -5  -8  10       50.53       47.37      2.66 o 
  -4  -8  10      123.91      127.00      4.33 o 
  -3  -8  10      252.01      240.42      7.63 o 
  -2  -8  10        6.92        6.84      1.51 o 
  -1  -8  10       40.32       42.84      2.08 o 
   0  -8  10       14.17       12.92      1.02 o 
   1  -8  10        4.34        5.86      0.93 o 
   2  -8  10        7.03        7.68      1.28 o 
   3  -8  10       14.22       15.92      1.78 o 
   4  -8  10        8.07        5.79      1.39 o 
   5  -8  10        1.14        0.06      1.17 o 
  -8  -7  10        2.24       -0.42      2.38 o 
  -7  -7  10       11.15       14.17      1.93 o 
  -6  -7  10       86.51       98.70      6.32 o 
  -5  -7  10      123.16      128.18      4.27 o 
  -4  -7  10        6.68        7.04      2.13 o 
  -3  -7  10       27.86       33.09      2.84 o 
  -2  -7  10      225.52      228.30      6.96 o 
  -1  -7  10        5.43        6.20      0.74 o 
   0  -7  10       10.78       10.79      0.80 o 
   1  -7  10       44.26       46.72      1.61 o 
   2  -7  10       10.32       11.05      1.19 o 
   3  -7  10       36.49       36.06      2.24 o 
   4  -7  10        5.24        5.46      1.30 o 
   5  -7  10        0.07        0.46      1.17 o 
  -8  -6  10        4.58        6.54      2.29 o 
  -7  -6  10       70.30       82.53      3.67 o 
  -6  -6  10       10.02        7.65      1.41 o 
  -5  -6  10       82.76       80.84      3.06 o 
  -4  -6  10        0.16       -0.54      1.07 o 
  -3  -6  10      101.84       97.73      3.45 o 
  -2  -6  10        0.00        0.69      0.64 o 
  -1  -6  10       11.68       13.19      1.10 o 
   0  -6  10      110.71       92.85      2.02 o 
   1  -6  10       75.47       69.86      2.89 o 
   2  -6  10        0.32       -0.12      0.67 o 
   3  -6  10        0.17       -0.29      0.94 o 
   4  -6  10        5.43        3.98      1.22 o 
   5  -6  10        2.53        2.59      1.24 o 
  -8  -5  10        7.87        4.94      1.88 o 
  -7  -5  10        1.35        2.91      1.26 o 
  -6  -5  10        9.84        7.86      1.54 o 
  -5  -5  10       73.24       63.80      3.47 o 
  -4  -5  10      184.73      177.73      6.69 o 
  -3  -5  10        9.02        8.64      0.87 o 
  -2  -5  10       13.13       18.43      1.31 o 
  -1  -5  10        3.08        2.02      0.67 o 
   0  -5  10       34.40       35.60      1.19 o 
   1  -5  10       25.35       20.00      1.19 o 
   2  -5  10       53.15       48.89      2.99 o 
   3  -5  10       11.34        8.04      1.18 o 
   4  -5  10        6.81        7.27      1.45 o 
   5  -5  10        0.84        0.66      1.18 o 
  -9  -4  10        1.97        5.27      2.17 o 
  -8  -4  10       18.83       15.92      1.98 o 
  -7  -4  10        0.10       -0.35      1.09 o 
  -6  -4  10       19.84       19.70      1.74 o 
  -5  -4  10       14.67       17.75      1.83 o 
  -3  -4  10       86.91      104.49      6.81 o 
  -2  -4  10        1.28        2.61      0.54 o 
  -1  -4  10        8.06        8.09      0.87 o 
   0  -4  10        2.08        1.43      0.50 o 
   1  -4  10       65.19       58.02      2.01 o 
   2  -4  10      155.83      143.31      3.53 o 
   3  -4  10        1.27        0.75      0.84 o 
   4  -4  10        6.97        9.44      2.02 o 
   5  -4  10        0.77        1.57      1.25 o 
  -9  -3  10        0.21        0.63      1.94 o 
  -8  -3  10        1.88        2.22      1.91 o 
  -7  -3  10        0.06       -1.18      2.02 o 
  -6  -3  10       19.26       20.83      1.76 o 
  -5  -3  10       81.39       69.61      2.61 o 
  -4  -3  10       56.83       46.73      5.01 o 
  -3  -3  10       28.80       28.91      3.88 o 
  -2  -3  10        0.87        0.82      0.45 o 
  -1  -3  10        2.89        1.15      0.65 o 
   0  -3  10        3.53        3.09      0.58 o 
   1  -3  10       69.54       69.35      2.20 o 
   2  -3  10        0.60       -0.68      0.83 o 
   3  -3  10        3.43        4.14      1.11 o 
   4  -3  10        0.55        0.36      1.07 o 
   5  -3  10        0.26       -0.99      1.14 o 
  -9  -2  10        3.14        0.42      2.70 o 
  -8  -2  10        2.31        0.92      1.55 o 
  -7  -2  10        0.11        0.54      1.23 o 
  -6  -2  10        1.25        0.74      1.96 o 
  -5  -2  10      195.61      191.66      4.94 o 
  -4  -2  10       74.86       70.55      1.74 o 
  -3  -2  10      204.94      199.13      4.58 o 
  -2  -2  10        2.29        2.45      0.65 o 
  -1  -2  10        0.26       -0.07      0.76 o 
   0  -2  10        8.75        6.00      1.05 o 
   1  -2  10      170.45      177.34      4.88 o 
   2  -2  10        1.99        1.71      0.89 o 
   3  -2  10        4.72        5.40      1.18 o 
   4  -2  10        1.24       -0.19      1.00 o 
   5  -2  10        1.85        0.67      1.27 o 
  -9  -1  10        1.14       -1.98      2.36 o 
  -8  -1  10        8.19       12.43      2.20 o 
  -7  -1  10        0.01        1.50      1.34 o 
  -6  -1  10      197.30      205.94      9.18 o 
  -5  -1  10      618.10      626.97     13.41 o 
  -4  -1  10       17.73       12.83      0.92 o 
  -3  -1  10       60.94       58.86      1.56 o 
  -2  -1  10        0.66       -0.05      0.55 o 
  -1  -1  10        7.43        8.20      1.05 o 
   0  -1  10      163.34      156.75      3.47 o 
   1  -1  10      266.92      274.95      6.09 o 
   2  -1  10       10.94        9.55      1.45 o 
   3  -1  10        5.99        7.06      1.96 o 
   4  -1  10        3.19        2.94      1.10 o 
   5  -1  10        0.25       -1.16      1.16 o 
  -9   0  10        1.75        4.43      2.92 o 
  -8   0  10        5.19        1.78      2.41 o 
  -7   0  10        2.78        2.78      1.45 o 
  -6   0  10        1.54        0.76      1.37 o 
  -5   0  10      107.82      114.97      3.84 o 
  -4   0  10      119.38      108.07      3.47 o 
  -3   0  10       42.43       37.82      1.39 o 
  -2   0  10       49.78       45.04      2.09 o 
  -1   0  10      260.14      260.40      4.69 o 
   0   0  10       24.07       23.76      1.45 o 
   1   0  10        4.73        7.66      1.24 o 
   2   0  10       82.82       78.94      4.58 o 
   3   0  10        0.10       -1.12      1.12 o 
   4   0  10       16.45       17.97      1.97 o 
   5   0  10       15.98       14.69      2.52 o 
  -8   1  10        3.07        4.16      2.67 o 
  -7   1  10        1.28        1.62      1.49 o 
  -6   1  10       30.09       34.47      2.36 o 
  -5   1  10        9.78        9.10      1.51 o 
  -4   1  10      204.25      194.07      5.45 o 
  -3   1  10      358.65      359.82      7.30 o 
  -2   1  10      514.69      498.64      8.11 o 
  -1   1  10        1.74        1.06      0.78 o 
   0   1  10        4.72        4.94      1.01 o 
   1   1  10      149.89      171.00      4.61 o 
   2   1  10        3.19        3.08      1.35 o 
   3   1  10        0.66       -0.60      1.27 o 
   4   1  10        7.04        9.85      2.12 o 
   5   1  10        3.22        0.54      2.70 o 
  -8   2  10        0.01        2.00      2.70 o 
  -7   2  10       17.33       21.78      3.73 o 
  -6   2  10       14.04       13.93      1.23 o 
  -5   2  10       64.82       73.94      3.35 o 
  -4   2  10       78.92       72.71      2.41 o 
  -3   2  10       92.88       85.04      3.01 o 
  -2   2  10       17.00       16.08      1.25 o 
  -1   2  10        3.86        3.25      0.89 o 
   0   2  10       66.81       77.02      2.84 o 
   1   2  10       55.08       55.39      2.97 o 
   2   2  10        1.73        1.53      1.39 o 
   3   2  10       18.38       15.71      2.51 o 
   4   2  10        0.06       -1.14      1.45 o 
  -8   3  10        2.52        1.67      2.90 o 
  -7   3  10       19.92       28.71      2.31 o 
  -6   3  10        0.17        0.41      0.99 o 
  -5   3  10       19.37       20.97      1.48 o 
  -4   3  10        4.61        2.63      1.03 o 
  -3   3  10        0.65        0.37      1.05 o 
  -2   3  10       13.27       15.61      1.38 o 
  -1   3  10       13.40       16.83      1.51 o 
   0   3  10       83.65       79.90      3.47 o 
   1   3  10       19.15       23.93      2.26 o 
   2   3  10        3.65       -0.98      1.88 o 
   3   3  10        3.49        4.31      1.68 o 
   4   3  10        0.93        3.28      1.86 o 
  -7   4  10        0.95       -1.07      1.38 o 
  -6   4  10        3.75        4.35      1.53 o 
  -5   4  10        8.19       12.76      1.80 o 
  -4   4  10       30.66       34.60      2.46 o 
  -3   4  10       10.63       10.48      1.56 o 
  -2   4  10       12.01       12.98      1.65 o 
  -1   4  10        3.00        3.20      1.28 o 
   0   4  10       10.34       10.96      1.80 o 
   1   4  10       44.80       35.72      2.80 o 
   2   4  10        1.03        3.07      2.57 o 
   3   4  10        0.07        1.27      1.63 o 
  -7   5  10        0.45        1.15      1.56 o 
  -6   5  10        3.79        0.39      1.44 o 
  -5   5  10        9.59        8.09      2.35 o 
  -4   5  10        0.03       -0.17      1.25 o 
  -3   5  10       14.01        9.90      2.07 o 
  -2   5  10        1.30        0.79      1.17 o 
  -1   5  10        0.43        0.82      1.26 o 
   0   5  10       50.13       52.48      3.21 o 
   1   5  10        0.87        2.90      1.57 o 
   2   5  10        2.13        3.55      1.75 o 
  -6   6  10        2.35        3.71      1.76 o 
  -5   6  10        5.92        7.26      1.83 o 
  -4   6  10       23.36       20.44      2.40 o 
  -3   6  10        3.76        3.94      1.90 o 
  -2   6  10        0.08        1.05      1.81 o 
  -1   6  10       19.61       25.97      2.57 o 
   0   6  10       11.54        9.30      2.69 o 
   1   6  10       15.09       19.52      2.60 o 
  -4   7  10        9.58       14.72      2.30 o 
  -3   7  10        2.06        3.62      2.47 o 
  -2   7  10        3.06        2.03      2.10 o 
  -1   7  10       43.40       47.15      4.25 o 
   0   7  10        1.24        2.28      1.70 o 
  -3 -12  11        0.10       -1.26      2.86 o 
  -2 -12  11        1.38        3.49      1.15 o 
  -1 -12  11       17.60       21.80      1.92 o 
   0 -12  11        3.68        2.94      1.62 o 
   1 -12  11        1.43        0.57      1.63 o 
  -5 -11  11        2.09        1.47      2.71 o 
  -4 -11  11        0.51       -2.24      2.24 o 
  -3 -11  11       28.92       30.76      4.63 o 
  -2 -11  11       51.36       48.77      2.05 o 
  -1 -11  11       18.08       22.71      1.69 o 
   0 -11  11        6.44        7.23      1.43 o 
   1 -11  11        5.32        4.05      1.34 o 
   2 -11  11        3.53        3.96      1.40 o 
  -6 -10  11        4.89        6.14      3.20 o 
  -5 -10  11       13.11       15.32      2.60 o 
  -4 -10  11        9.45       12.41      2.21 o 
  -3 -10  11      104.97      117.99      5.44 o 
  -2 -10  11        2.28        2.99      3.43 o 
  -1 -10  11       28.72       28.33      1.81 o 
   0 -10  11        1.41        0.69      0.85 o 
   1 -10  11       18.92       21.44      2.58 o 
   2 -10  11        0.26        0.48      1.23 o 
   3 -10  11        1.98        2.61      1.55 o 
  -6  -9  11        0.13        0.78      1.35 o 
  -5  -9  11        4.39       10.60      1.67 o 
  -4  -9  11       29.60       30.52      2.61 o 
  -3  -9  11        0.69        0.97      1.32 o 
  -2  -9  11       98.28      105.04      4.73 o 
  -1  -9  11       15.97       16.84      2.00 o 
   0  -9  11       21.97       22.39      1.40 o 
   1  -9  11        1.47        0.85      1.32 o 
   2  -9  11       20.01       21.02      2.04 o 
   3  -9  11        0.58        0.01      1.22 o 
   4  -9  11        1.56        2.34      1.54 o 
  -7  -8  11        7.59        7.04      2.90 o 
  -6  -8  11       16.02       17.43      1.96 o 
  -5  -8  11       33.47       30.71      2.49 o 
  -4  -8  11       24.34       26.66      2.23 o 
  -3  -8  11       14.06       12.16      2.75 o 
  -2  -8  11        1.89        4.01      1.41 o 
  -1  -8  11       18.99       18.05      2.10 o 
   0  -8  11       51.25       48.04      1.75 o 
   1  -8  11        6.75        6.23      1.41 o 
   2  -8  11        8.80        5.24      1.91 o 
   3  -8  11        1.72        1.46      1.30 o 
   4  -8  11        3.02        4.92      1.50 o 
  -7  -7  11        0.69        1.16      1.33 o 
  -6  -7  11       15.95       20.24      3.16 o 
  -5  -7  11       17.12       17.53      1.77 o 
  -4  -7  11        6.86        4.92      1.15 o 
  -3  -7  11       10.47       13.62      1.46 o 
  -2  -7  11        0.82        0.77      0.90 o 
  -1  -7  11       26.99       29.05      3.29 o 
   0  -7  11       34.20       33.78      1.82 o 
   1  -7  11        0.13        0.11      0.64 o 
   2  -7  11        0.58        0.03      0.96 o 
   3  -7  11        8.55       10.48      1.83 o 
   4  -7  11        0.27        2.65      1.33 o 
  -8  -6  11        0.66        4.03      2.08 o 
  -7  -6  11        8.33        9.17      1.59 o 
  -6  -6  11        1.09        0.92      1.80 o 
  -5  -6  11       15.07       11.98      1.38 o 
  -4  -6  11       41.55       43.75      6.05 o 
  -3  -6  11       38.60       35.51      1.90 o 
  -2  -6  11        2.25        2.45      0.83 o 
  -1  -6  11        9.06        6.44      1.14 o 
   0  -6  11        0.00        1.03      0.77 o 
   1  -6  11        6.70        5.18      1.05 o 
   2  -6  11       23.28       26.28      1.84 o 
   3  -6  11        0.68        2.26      1.08 o 
   4  -6  11        0.16        0.22      1.12 o 
   5  -6  11        0.00       -2.74      2.74 o 
  -8  -5  11        2.04        2.80      1.50 o 
  -7  -5  11        9.09        6.86      3.66 o 
  -6  -5  11       17.18       17.49      2.92 o 
  -5  -5  11        0.88        1.15      0.80 o 
  -4  -5  11        1.84        2.59      0.87 o 
  -3  -5  11       16.45       13.63      0.94 o 
  -2  -5  11        7.95        5.23      0.87 o 
  -1  -5  11        2.28        2.23      1.16 o 
   0  -5  11        0.23       -0.18      0.61 o 
   1  -5  11       33.97       28.74      1.36 o 
   2  -5  11       12.81        9.67      1.27 o 
   3  -5  11        1.38        1.54      1.20 o 
   4  -5  11        2.35        3.16      1.32 o 
   5  -5  11        0.33        2.09      1.42 o 
  -8  -4  11        8.64       12.52      2.14 o 
  -7  -4  11       15.05       14.42      1.84 o 
  -6  -4  11        0.01       -0.21      0.89 o 
  -5  -4  11       31.99       33.97      1.88 o 
  -4  -4  11       60.86       57.31      5.69 o 
  -3  -4  11      104.35       92.95      6.60 o 
  -2  -4  11      174.85      152.69      4.00 o 
  -1  -4  11        1.12        0.59      0.81 o 
   0  -4  11        0.16        0.45      0.60 o 
   1  -4  11       32.66       28.49      1.41 o 
   2  -4  11       47.16       55.26      2.35 o 
   3  -4  11       27.54       27.14      1.96 o 
   4  -4  11        1.66       -0.27      1.12 o 
   5  -4  11        1.88        2.06      1.41 o 
  -8  -3  11        9.49       12.80      2.41 o 
  -7  -3  11       29.78       33.53      2.94 o 
  -6  -3  11        7.99        7.38      1.25 o 
  -5  -3  11      201.94      206.66      5.67 o 
  -4  -3  11      121.71      110.56      7.73 o 
  -3  -3  11      173.02      156.51      9.21 o 
  -2  -3  11      100.94       98.45      2.94 o 
  -1  -3  11        0.03        0.13      0.79 o 
   0  -3  11        8.00       11.87      0.89 o 
   1  -3  11      115.28      110.41      3.27 o 
   2  -3  11       81.92       75.13      2.79 o 
   3  -3  11        9.48        8.45      1.39 o 
   4  -3  11        0.18        1.97      1.18 o 
   5  -3  11        1.31        1.61      1.44 o 
  -8  -2  11        0.27       -0.89      1.61 o 
  -7  -2  11        3.88        1.67      1.26 o 
  -6  -2  11       66.86       61.92      2.90 o 
  -5  -2  11       86.79       83.57      5.02 o 
  -4  -2  11       18.18       16.67      1.80 o 
  -3  -2  11        0.50        1.42      0.98 o 
  -2  -2  11        8.87        6.69      1.91 o 
  -1  -2  11       11.31        9.36      1.43 o 
   0  -2  11        0.31       -0.65      0.65 o 
   1  -2  11       47.89       40.38      2.15 o 
   2  -2  11        0.14        0.46      1.15 o 
   3  -2  11        6.70        8.07      1.51 o 
   4  -2  11        0.04        1.56      1.64 o 
   5  -2  11        0.13        0.99      1.40 o 
  -8  -1  11        3.07        1.64      1.59 o 
  -7  -1  11        2.23        1.64      1.40 o 
  -6  -1  11        4.07        4.70      2.77 o 
  -5  -1  11        0.92        0.54      0.92 o 
  -4  -1  11        1.33        1.53      0.78 o 
  -3  -1  11       12.79       12.69      1.21 o 
  -2  -1  11       13.86       12.41      1.31 o 
  -1  -1  11       71.86       70.70      3.40 o 
   0  -1  11       44.53       48.11      1.97 o 
   1  -1  11      131.09      152.52      4.13 o 
   2  -1  11        0.01       -1.59      2.10 o 
   3  -1  11        4.33        5.27      1.62 o 
   4  -1  11        1.08        0.92      1.21 o 
  -8   0  11        3.27        4.61      2.65 o 
  -7   0  11       15.13       16.28      2.55 o 
  -6   0  11        6.93       12.62      1.61 o 
  -5   0  11       23.27       17.80      1.65 o 
  -4   0  11       18.41       22.61      1.65 o 
  -3   0  11        1.36        0.64      0.96 o 
  -2   0  11      378.47      391.76     10.97 o 
  -1   0  11      361.14      355.49      8.08 o 
   0   0  11      101.24       98.53      4.67 o 
   1   0  11        8.38        9.45      1.32 o 
   2   0  11       15.42       16.79      1.99 o 
   3   0  11        9.39       16.89      3.90 o 
   4   0  11       30.08       26.49      2.87 o 
  -8   1  11        2.83        4.46      2.69 o 
  -7   1  11       11.20       16.42      2.30 o 
  -6   1  11       87.47       89.68      4.11 o 
  -5   1  11       32.74       38.00      2.02 o 
  -4   1  11        0.42       -0.87      0.88 o 
  -3   1  11       19.47       18.81      1.76 o 
  -2   1  11       38.20       37.19      1.78 o 
  -1   1  11        0.05        0.27      0.88 o 
   0   1  11        0.12       -0.40      0.85 o 
   1   1  11        8.52       11.88      1.69 o 
   2   1  11        2.51        3.82      1.44 o 
   3   1  11       52.13       58.27      3.55 o 
   4   1  11       10.02        9.02      2.22 o 
  -8   2  11        2.86        2.12      2.80 o 
  -7   2  11       16.78       27.64      3.28 o 
  -6   2  11        9.18       15.48      3.73 o 
  -5   2  11       17.42       13.97      1.52 o 
  -4   2  11        0.01        0.22      1.08 o 
  -3   2  11        0.27        0.40      0.78 o 
  -2   2  11        8.19        8.26      1.28 o 
  -1   2  11        8.89        8.06      1.40 o 
   0   2  11        3.48        7.93      2.62 o 
   1   2  11        0.06       -1.07      1.07 o 
   2   2  11        4.34        2.72      1.49 o 
   3   2  11        0.02       -0.90      1.49 o 
  -7   3  11        5.76        5.28      2.61 o 
  -6   3  11        3.17        3.60      2.60 o 
  -5   3  11        2.61        1.35      0.88 o 
  -4   3  11       12.88       11.87      1.37 o 
  -3   3  11        9.93       11.08      1.50 o 
  -2   3  11        1.12        0.60      1.11 o 
  -1   3  11       21.04       24.45      2.50 o 
   0   3  11        0.55       -0.32      1.53 o 
   1   3  11       16.87       16.06      2.08 o 
   2   3  11        0.04        0.06      1.38 o 
   3   3  11        0.09        1.41      1.63 o 
  -7   4  11       23.54       26.21      3.60 o 
  -6   4  11        0.77        0.55      1.94 o 
  -5   4  11        0.86        2.39      1.36 o 
  -4   4  11       11.12       10.49      1.73 o 
  -3   4  11       27.81       22.15      2.46 o 
  -2   4  11        0.65       -0.30      1.43 o 
  -1   4  11       10.54       10.32      2.69 o 
   0   4  11        2.64        4.87      1.99 o 
   1   4  11        0.32       -1.63      1.63 o 
   2   4  11        0.97       -1.24      2.00 o 
  -6   5  11        0.17       -0.82      1.50 o 
  -5   5  11        1.11       -1.32      1.32 o 
  -4   5  11        7.87       11.05      1.92 o 
  -3   5  11        2.51       -0.56      1.77 o 
  -2   5  11        3.32        4.16      1.92 o 
  -1   5  11       31.67       23.03      5.19 o 
   0   5  11       43.04       53.77      4.25 o 
   1   5  11        8.77        9.53      2.59 o 
  -4   6  11        0.52        0.13      1.48 o 
  -3   6  11        6.25        5.45      2.19 o 
  -2   6  11       36.42       35.91      3.55 o 
  -1   6  11        3.22        3.83      2.25 o 
  -4 -11  12        0.39        0.12      2.49 o 
  -3 -11  12       27.18       27.86      4.42 o 
  -2 -11  12        0.03       -2.30      2.30 o 
  -1 -11  12       11.94        8.38      3.62 o 
   0 -11  12       21.30       17.62      2.03 o 
   1 -11  12        2.73        3.13      1.25 o 
  -5 -10  12        0.50        0.19      1.52 o 
  -4 -10  12        8.47        5.44      1.91 o 
  -3 -10  12        0.02        1.46      1.63 o 
  -2 -10  12        6.35        9.03      2.06 o 
  -1 -10  12       12.05       14.74      3.63 o 
   0 -10  12        0.17       -0.54      0.73 o 
   1 -10  12       15.25       17.16      2.47 o 
   2 -10  12        0.65        1.80      1.19 o 
  -6  -9  12        0.49        1.35      1.56 o 
  -5  -9  12       11.40       13.82      2.02 o 
  -4  -9  12       10.74        8.95      1.81 o 
  -3  -9  12        0.02        0.56      1.28 o 
  -2  -9  12        0.03        2.83      1.53 o 
  -1  -9  12        8.53       11.77      1.99 o 
   0  -9  12        4.43        5.27      2.95 o 
   1  -9  12        0.67        0.29      1.46 o 
   2  -9  12        4.90        4.55      1.34 o 
   3  -9  12        1.28        2.22      1.76 o 
  -7  -8  12        3.26        6.10      1.81 o 
  -6  -8  12       11.28       14.07      3.11 o 
  -5  -8  12        4.06        5.18      1.44 o 
  -4  -8  12        8.22        9.12      1.56 o 
  -3  -8  12        7.48        7.25      1.49 o 
  -2  -8  12        0.69        0.51      1.20 o 
  -1  -8  12        2.80       -1.14      1.23 o 
   0  -8  12       12.10       12.93      1.38 o 
   1  -8  12       17.46       14.45      1.36 o 
   2  -8  12        2.85        3.15      1.23 o 
   3  -8  12        0.51       -0.74      1.23 o 
  -7  -7  12        2.69        2.36      1.61 o 
  -6  -7  12        8.15        9.61      1.55 o 
  -5  -7  12       31.60       30.42      2.06 o 
  -4  -7  12       32.66       28.92      1.90 o 
  -3  -7  12        3.05        3.52      1.08 o 
  -2  -7  12        0.80       -0.44      1.18 o 
  -1  -7  12        6.61        5.21      1.28 o 
   0  -7  12        1.47        0.42      1.04 o 
   1  -7  12       14.14       10.59      0.99 o 
   2  -7  12        4.34        3.64      1.18 o 
   3  -7  12        0.11        1.35      1.19 o 
  -7  -6  12        3.06        2.50      1.45 o 
  -6  -6  12       24.63       20.05      1.82 o 
  -5  -6  12        0.08       -0.22      0.79 o 
  -4  -6  12        0.71       -0.69      1.44 o 
  -3  -6  12       27.75       28.38      1.66 o 
  -2  -6  12       11.04        9.04      1.95 o 
  -1  -6  12       34.05       36.25      2.10 o 
   0  -6  12        0.07       -0.86      1.01 o 
   1  -6  12        3.78        4.65      1.22 o 
   2  -6  12       14.27        9.94      2.34 o 
   3  -6  12        0.63        1.61      1.75 o 
   4  -6  12        2.69        4.32      2.02 o 
  -8  -5  12       15.46       23.70      2.51 o 
  -7  -5  12        2.85        4.05      1.41 o 
  -6  -5  12       34.98       30.14      3.34 o 
  -5  -5  12      100.79       99.88      4.51 o 
  -3  -5  12       41.30       38.10      4.68 o 
  -2  -5  12       76.83       77.97      2.71 o 
  -1  -5  12      127.13      112.72      3.70 o 
   0  -5  12       21.35       20.13      1.84 o 
   1  -5  12       62.43       56.25      2.66 o 
   2  -5  12       40.96       44.83      2.39 o 
   3  -5  12       31.91       33.25      2.46 o 
   4  -5  12        4.85        3.59      1.54 o 
  -8  -4  12        1.52        1.75      1.51 o 
  -7  -4  12        9.65        6.80      1.49 o 
  -6  -4  12       27.80       20.11      2.49 o 
  -4  -4  12       96.32       86.35      7.00 o 
  -3  -4  12        2.06        1.51      2.21 o 
  -2  -4  12       43.75       40.63      3.98 o 
  -1  -4  12       44.85       43.27      2.25 o 
   0  -4  12        0.20       -0.51      0.97 o 
   1  -4  12        7.03        8.56      1.86 o 
   2  -4  12       76.67       68.19      3.02 o 
   3  -4  12        0.09        0.24      1.15 o 
   4  -4  12        5.15        6.01      1.62 o 
  -8  -3  12        1.35        1.93      1.51 o 
  -7  -3  12        2.88        3.09      1.51 o 
  -6  -3  12       25.79       20.30      1.86 o 
  -5  -3  12        0.47        1.15      2.30 o 
  -4  -3  12       29.20       45.40      5.56 o 
  -3  -3  12       25.98       23.92      1.82 o 
  -2  -3  12        1.16        1.90      0.77 o 
  -1  -3  12       17.74       18.94      1.67 o 
   0  -3  12       16.05       12.52      1.91 o 
   1  -3  12       22.80       25.95      1.88 o 
   2  -3  12        9.82        8.77      1.97 o 
   3  -3  12       17.36       16.91      2.03 o 
   4  -3  12        1.67        3.98      1.47 o 
  -8  -2  12       19.89       20.92      2.39 o 
  -7  -2  12       35.91       31.55      2.36 o 
  -6  -2  12        7.82        9.62      1.42 o 
  -5  -2  12        7.77       12.80      1.21 o 
  -4  -2  12       13.95       12.53      1.14 o 
  -3  -2  12        2.04        1.37      0.71 o 
  -2  -2  12       10.72       11.81      1.89 o 
  -1  -2  12       51.79       52.00      2.95 o 
   0  -2  12        9.54        9.76      1.15 o 
   1  -2  12       22.17       24.76      1.97 o 
   2  -2  12       11.41        9.18      2.23 o 
   3  -2  12        1.98        0.42      1.73 o 
   4  -2  12        3.63        8.08      1.89 o 
  -8  -1  12        3.37        4.61      1.78 o 
  -7  -1  12       28.19       28.22      2.88 o 
  -6  -1  12       16.24       22.22      2.71 o 
  -5  -1  12       54.35       54.78      2.48 o 
  -4  -1  12       11.40        9.73      1.92 o 
  -3  -1  12       66.15       63.13      2.61 o 
  -2  -1  12       45.76       41.19      2.31 o 
  -1  -1  12        1.46        1.82      1.28 o 
   0  -1  12        3.94        6.24      1.17 o 
   1  -1  12       56.63       59.23      3.46 o 
   2  -1  12        3.27        3.49      1.66 o 
   3  -1  12        4.18        2.73      3.24 o 
  -8   0  12        4.00        2.18      2.50 o 
  -7   0  12        1.61        0.81      1.51 o 
  -6   0  12        3.25        0.94      1.81 o 
  -5   0  12        0.12       -0.67      1.09 o 
  -4   0  12       26.67       28.05      2.02 o 
  -3   0  12       72.78       75.78      3.19 o 
  -2   0  12       44.12       38.16      2.67 o 
  -1   0  12        0.71        2.22      0.84 o 
   0   0  12        0.32        1.39      1.07 o 
   1   0  12        1.51        2.10      1.56 o 
   2   0  12       14.67       10.47      2.25 o 
   3   0  12        1.18       -0.49      2.10 o 
  -7   1  12       43.09       47.36      3.11 o 
  -6   1  12       47.58       59.81      3.20 o 
  -5   1  12       40.83       48.49      2.32 o 
  -4   1  12       14.18       15.10      1.74 o 
  -3   1  12        0.05        0.69      1.05 o 
  -2   1  12       11.54       10.04      1.88 o 
  -1   1  12       11.27       14.45      1.52 o 
   0   1  12       17.73       16.83      2.25 o 
   1   1  12        4.06        4.91      1.91 o 
   2   1  12       16.17       12.05      4.12 o 
   3   1  12        1.87        0.93      2.08 o 
  -7   2  12       65.64       82.35      5.76 o 
  -6   2  12        7.41        8.08      2.42 o 
  -5   2  12        6.57        6.33      1.34 o 
  -4   2  12       25.48       30.12      2.38 o 
  -3   2  12        4.08        6.21      1.48 o 
  -2   2  12        0.00        0.96      1.06 o 
  -1   2  12        5.28        3.78      1.60 o 
   0   2  12       26.64       33.01      2.88 o 
   1   2  12       33.42       30.80      3.13 o 
   2   2  12        0.50        0.01      3.35 o 
  -6   3  12       21.26       23.50      4.72 o 
  -5   3  12       32.56       28.13      3.76 o 
  -4   3  12        0.17       -1.72      2.00 o 
  -3   3  12       49.10       51.63      3.31 o 
  -2   3  12       19.05       18.87      2.31 o 
  -1   3  12       19.10       21.99      2.56 o 
   0   3  12       15.58       14.28      2.48 o 
   1   3  12        4.51        6.13      4.69 o 
  -5   4  12        1.16        1.97      1.93 o 
  -4   4  12        3.40        2.86      2.01 o 
  -3   4  12        0.27        2.91      1.59 o 
  -2   4  12        0.57        1.07      1.64 o 
  -1   4  12       37.81       50.83      3.90 o 
   0   4  12        4.05        2.36      2.06 o 
  -4   5  12        3.18        2.08      1.55 o 
  -3   5  12        1.24        0.91      1.79 o 
  -2   5  12        0.69        2.77      3.07 o 
  -1   5  12        2.85        6.26      4.73 o 
  -2 -11  13       17.42       29.09      4.64 o 
  -1 -11  13        0.23        1.25      3.00 o 
  -4 -10  13        0.00        0.67      1.61 o 
  -3 -10  13       11.89       15.33      2.31 o 
  -2 -10  13        0.17        4.79      2.82 o 
  -1 -10  13        0.06       -0.78      2.60 o 
   0 -10  13        0.17       -1.79      1.92 o 
   1 -10  13        4.39        3.95      1.34 o 
  -5  -9  13        5.00        6.77      2.51 o 
  -4  -9  13        8.72       12.20      2.60 o 
  -3  -9  13        0.11        0.06      1.34 o 
  -2  -9  13        0.50       -1.54      1.54 o 
  -1  -9  13        0.98        2.84      1.37 o 
   0  -9  13        0.50        1.02      2.67 o 
   1  -9  13        0.11        0.51      1.18 o 
   2  -9  13        1.53        1.32      1.16 o 
  -6  -8  13       23.03       25.53      2.21 o 
  -5  -8  13        0.07       -0.19      1.09 o 
  -4  -8  13        0.67       -0.36      1.00 o 
  -3  -8  13        0.44        1.00      1.17 o 
  -2  -8  13        0.43        0.74      1.05 o 
  -1  -8  13        2.12        1.23      1.54 o 
   0  -8  13        5.29        3.44      1.82 o 
   1  -8  13        0.80        1.04      2.69 o 
   2  -8  13        1.73        2.15      1.16 o 
  -6  -7  13        2.87        5.67      3.01 o 
  -5  -7  13        3.95        2.27      1.06 o 
  -4  -7  13       19.40       17.55      1.59 o 
  -3  -7  13       30.71       30.93      1.99 o 
  -2  -7  13       16.13       14.82      1.72 o 
  -1  -7  13        0.49        0.77      1.14 o 
   0  -7  13        2.52        2.29      1.28 o 
   1  -7  13        1.95        0.79      2.14 o 
   2  -7  13       12.09        8.61      1.39 o 
  -7  -6  13       23.37       34.81      3.10 o 
  -6  -6  13        0.63        1.69      0.99 o 
  -3  -6  13       93.63       81.74      3.03 o 
  -2  -6  13       12.42       12.37      2.36 o 
  -1  -6  13       24.47       23.02      1.90 o 
   0  -6  13       15.13       13.19      1.98 o 
   1  -6  13       49.96       50.56      1.97 o 
   2  -6  13        1.30        1.60      1.04 o 
   3  -6  13        6.03        7.02      1.53 o 
  -7  -5  13       10.99       11.75      2.48 o 
  -6  -5  13        0.18       -0.16      1.23 o 
  -3  -5  13       53.31       52.17      2.68 o 
  -2  -5  13       84.47       73.07      2.76 o 
  -1  -5  13        1.68        3.60      1.30 o 
   0  -5  13        9.27        7.68      1.51 o 
   1  -5  13        0.48        1.33      1.02 o 
   2  -5  13       32.71       31.92      3.77 o 
   3  -5  13        4.54        2.05      1.57 o 
  -7  -4  13        8.28        9.28      1.81 o 
  -6  -4  13        9.49        6.85      1.00 o 
  -4  -4  13        0.45       -0.15      2.20 o 
  -3  -4  13        2.22        0.08      1.75 o 
  -2  -4  13       20.39       20.75      1.53 o 
  -1  -4  13        0.66        0.71      1.08 o 
   0  -4  13        6.51        8.75      1.57 o 
   1  -4  13        6.52        5.92      1.40 o 
   2  -4  13       33.80       39.46      3.15 o 
   3  -4  13        0.46        0.40      1.28 o 
  -7  -3  13       44.08       53.49      2.87 o 
  -6  -3  13       12.59       12.84      1.61 o 
  -5  -3  13        0.00       -0.36      2.24 o 
  -4  -3  13        0.23       -2.14      2.14 o 
  -3  -3  13       16.62       14.76      2.37 o 
  -2  -3  13       30.05       32.23      1.90 o 
  -1  -3  13       47.07       50.87      3.15 o 
   0  -3  13        3.21        0.87      1.67 o 
   1  -3  13       14.93       10.38      1.93 o 
   2  -3  13        3.03        5.80      1.77 o 
   3  -3  13       20.95       24.40      3.09 o 
  -7  -2  13        3.14        3.43      1.98 o 
  -6  -2  13        2.29        2.27      1.06 o 
  -5  -2  13       12.67       12.75      1.21 o 
  -4  -2  13       17.71       20.92      2.87 o 
  -3  -2  13       17.06       14.48      1.33 o 
  -2  -2  13       14.58       16.57      1.63 o 
  -1  -2  13       60.47       61.52      4.52 o 
   0  -2  13       28.75       30.18      2.79 o 
   1  -2  13        1.16        1.36      1.32 o 
   2  -2  13        1.69        0.66      1.77 o 
   3  -2  13        4.39        2.89      2.12 o 
  -7  -1  13        0.48       -0.39      1.31 o 
  -6  -1  13        3.06        0.67      1.42 o 
  -5  -1  13       23.29       30.05      1.93 o 
  -4  -1  13       18.06       19.65      2.03 o 
  -3  -1  13        2.54        0.96      0.99 o 
  -2  -1  13       20.09       24.37      2.00 o 
  -1  -1  13       66.12       67.45      9.54 o 
   0  -1  13       14.70       18.25      1.60 o 
   1  -1  13        6.95        7.10      1.77 o 
   2  -1  13        2.25        1.13      1.74 o 
  -7   0  13        3.61        1.55      1.59 o 
  -6   0  13        8.32        4.67      1.79 o 
  -5   0  13       64.89       68.73      2.67 o 
  -4   0  13       46.40       48.46      3.70 o 
  -3   0  13       10.78       12.32      1.64 o 
  -2   0  13       27.65       27.31      2.20 o 
  -1   0  13       33.15       34.34      2.95 o 
   0   0  13        0.08        0.91      1.30 o 
   1   0  13        0.29        1.43      1.49 o 
   2   0  13        9.61       10.12      2.31 o 
  -6   1  13        9.86        8.66      1.78 o 
  -5   1  13       17.70       18.59      1.71 o 
  -4   1  13        0.12       -0.94      1.21 o 
  -3   1  13       14.53       12.22      1.84 o 
  -2   1  13        8.12        7.28      1.88 o 
  -1   1  13        5.33        4.62      2.92 o 
   0   1  13        6.91        7.45      1.78 o 
   1   1  13        4.17        1.65      1.76 o 
  -6   2  13        4.66        3.32      2.11 o 
  -5   2  13        6.77        7.17      1.45 o 
  -4   2  13       37.86       31.48      2.60 o 
  -3   2  13        6.68        5.49      1.65 o 
  -2   2  13        3.35       -0.82      2.30 o 
  -1   2  13        1.60        2.24      1.53 o 
   0   2  13       16.81       18.19      2.50 o 
   1   2  13        4.74        8.68      2.35 o 
  -5   3  13        0.00        0.87      1.93 o 
  -4   3  13        2.39        3.03      2.11 o 
  -3   3  13        5.21        8.54      2.46 o 
  -2   3  13        5.85        5.22      3.20 o 
  -1   3  13        7.46       12.33      2.21 o 
   0   3  13        1.58        2.43      3.31 o 
  -2 -10  14       11.19       12.00      3.56 o 
  -4  -9  14        0.03        1.54      1.39 o 
  -3  -9  14        4.97       11.60      1.90 o 
  -2  -9  14        6.47        9.51      1.95 o 
  -1  -9  14        3.66        3.45      1.97 o 
   0  -9  14        2.11       -1.76      2.72 o 
  -5  -8  14        0.10        1.97      1.07 o 
  -4  -8  14        5.03        4.67      1.29 o 
  -3  -8  14       14.53       11.26      1.66 o 
  -2  -8  14       89.60       92.70      3.49 o 
  -1  -8  14       11.22       14.18      2.17 o 
   0  -8  14       10.56        5.07      3.11 o 
   1  -8  14        0.03        0.66      3.05 o 
  -6  -7  14        3.18        1.93      1.50 o 
  -5  -7  14        3.56        4.63      1.38 o 
  -4  -7  14        0.00       -0.08      0.85 o 
  -3  -7  14       23.49       24.64      1.84 o 
  -2  -7  14       11.77       16.04      2.24 o 
  -1  -7  14       20.06       21.96      2.01 o 
   0  -7  14       11.17        9.84      2.31 o 
   1  -7  14        1.09        2.32      2.83 o 
  -3  -6  14        1.15        2.00      0.87 o 
  -2  -6  14        9.92        9.14      1.35 o 
  -1  -6  14       38.45       36.88      2.40 o 
   0  -6  14        9.71        8.93      1.70 o 
   1  -6  14        0.23        0.08      1.65 o 
  -4  -5  14        1.10       -0.32      2.51 o 
  -3  -5  14        4.13        5.02      0.94 o 
  -2  -5  14        0.87        1.82      1.01 o 
  -1  -5  14        2.51        3.39      1.24 o 
   0  -5  14        4.25        2.99      1.46 o 
   1  -5  14        0.25        0.09      1.75 o 
   2  -5  14       20.42       19.73      4.66 o 
  -4  -4  14       17.51       16.27      4.22 o 
  -3  -4  14        0.29        0.42      0.76 o 
  -2  -4  14       50.33       55.51      2.58 o 
  -1  -4  14       35.42       40.33      2.46 o 
   0  -4  14       27.33       32.14      2.46 o 
   1  -4  14       42.14       30.68      4.76 o 
   2  -4  14        5.47        6.01      1.88 o 
  -5  -3  14       10.73       11.10      3.90 o 
  -4  -3  14        4.02        3.35      3.00 o 
  -3  -3  14       23.55       19.45      1.48 o 
  -2  -3  14        6.60        6.49      1.25 o 
  -1  -3  14        4.80        5.71      2.06 o 
   0  -3  14       17.98       16.00      2.36 o 
   1  -3  14       22.07       19.23      4.18 o 
   2  -3  14        9.47       14.37      4.24 o 
  -6  -2  14        1.94        2.18      1.01 o 
  -5  -2  14       14.20       16.84      1.81 o 
  -4  -2  14       41.53       40.22      2.58 o 
  -3  -2  14       14.71       13.98      1.45 o 
  -2  -2  14        2.01        1.89      1.24 o 
  -1  -2  14        5.26        4.80      1.53 o 
   0  -2  14        0.03       -2.26      2.26 o 
   1  -2  14        0.01       -0.66      2.75 o 
  -6  -1  14        0.08        1.29      1.14 o 
  -5  -1  14        6.24        4.35      1.24 o 
  -4  -1  14        0.03       -0.73      0.99 o 
  -3  -1  14        2.81        5.46      1.31 o 
  -2  -1  14        0.56        1.97      1.19 o 
  -1  -1  14        5.81        9.47      1.98 o 
   0  -1  14        7.18        2.35      2.82 o 
   1  -1  14        6.42        1.54      3.33 o 
  -6   0  14        2.23        3.94      1.40 o 
  -5   0  14       11.94       13.89      2.21 o 
  -4   0  14        3.82        4.52      1.40 o 
  -3   0  14        0.00        2.13      1.31 o 
  -2   0  14        6.98        8.46      1.70 o 
  -1   0  14        2.58        3.48      2.90 o 
   0   0  14        0.92        3.35      3.09 o 
  -5   1  14        0.19       -0.37      1.66 o 
  -4   1  14        8.83        7.48      1.72 o 
  -3   1  14        0.69        0.10      1.67 o 
  -2   1  14        5.52       -2.29      2.29 o 
  -1   1  14        4.18        6.56      3.18 o 
   0   1  14        0.46        0.58      2.93 o 
  -4   2  14       13.60       16.38      2.91 o 
  -3   2  14       15.05       10.38      2.71 o 
  -2   2  14       11.66       19.06      4.11 o 
  -3  -8  15       11.83       13.28      1.75 o 
  -2  -8  15       10.96       12.60      1.95 o 
  -3  -7  15       31.30       34.49      4.04 o 
  -2  -7  15       10.58        7.64      1.45 o 
  -1  -7  15        0.11        2.10      1.42 o 
  -3  -6  15        9.86        9.06      1.21 o 
  -2  -6  15        0.12        0.63      1.40 o 
  -1  -6  15        5.51        4.67      1.52 o 
   0  -6  15        4.85        4.60      2.13 o 
  -4  -5  15        0.07       -2.22      2.22 o 
  -3  -5  15        0.06        0.42      0.88 o 
  -2  -5  15        0.27        0.91      1.02 o 
  -1  -5  15        4.68        3.40      2.44 o 
   0  -5  15        8.31        5.23      2.10 o 
  -5  -4  15        7.71        5.10      3.92 o 
  -4  -4  15        4.53        1.16      3.13 o 
  -3  -4  15        7.98        7.08      1.13 o 
  -2  -4  15        3.14        2.88      1.18 o 
  -1  -4  15        0.00        0.23      1.21 o 
   0  -4  15        4.39        5.62      2.36 o 
  -5  -3  15        8.23        2.98      3.48 o 
  -4  -3  15       15.02       17.13      1.73 o 
  -3  -3  15        0.54        0.79      0.91 o 
  -2  -3  15        0.02        0.25      1.07 o 
  -1  -3  15        0.19        0.92      1.33 o 
   0  -3  15       10.42        8.14      2.48 o 
  -5  -2  15        1.39        1.43      1.28 o 
  -4  -2  15        2.61        3.10      1.06 o 
  -3  -2  15        2.82        2.37      1.19 o 
  -2  -2  15        0.10       -0.69      1.19 o 
  -1  -2  15        2.64        3.30      1.53 o 
  -4  -1  15        5.95        7.86      1.48 o 
  -3  -1  15        4.79        4.13      1.45 o 
  -2  -1  15        8.19        9.24      1.76 o 
  -1  -1  15        5.31        5.67      2.66 o 
                                                 
